# Supplementary material for: Towards a generalized toxicity prediction model for oxide nanomaterials using integrated data from different sources
Source: Sci Rep. 2018 Apr 17;8:6110. doi: 10.1038/s41598-018-24483-z (PMC5904177; doi:10.1038/s41598-018-24483-z)
Supplement: Supplementary file 2 — S2NANO data [file 41598_2018_24483_MOESM2_ESM.xlsx]

## Sheet: S2NANO_data
material	core_size	hydro_size	surf_charge	surf_area	Hsf	Ec	Ev	MeO	assay	cell_line	cell_species	cell_origin	cell_type	time	dose	viability	toxicity
Al2O3	39.7	267	36.3	64.7	-17.345	-1.51	-9.81	5.67	MTT	HCMEC	Human	Blood	Normal	24	0.001	92.5258	nonToxic
Al2O3	39.7	267	36.3	64.7	-17.345	-1.51	-9.81	5.67	MTT	HCMEC	Human	Blood	Normal	24	0.01	96.134	nonToxic
Al2O3	39.7	267	36.3	64.7	-17.345	-1.51	-9.81	5.67	MTT	HCMEC	Human	Blood	Normal	24	0.1	93.5567	nonToxic
Al2O3	39.7	267	36.3	64.7	-17.345	-1.51	-9.81	5.67	MTT	HCMEC	Human	Blood	Normal	24	1	97.6804	nonToxic
Al2O3	39.7	267	36.3	64.7	-17.345	-1.51	-9.81	5.67	MTT	HCMEC	Human	Blood	Normal	24	5	94.8454	nonToxic
Al2O3	39.7	267	36.3	64.7	-17.345	-1.51	-9.81	5.67	MTT	HCMEC	Human	Blood	Normal	24	10	96.3918	nonToxic
Al2O3	39.7	267	36.3	64.7	-17.345	-1.51	-9.81	5.67	MTT	HCMEC	Human	Blood	Normal	24	20	92.268	nonToxic
Al2O3	39.7	267	36.3	64.7	-17.345	-1.51	-9.81	5.67	MTT	HCMEC	Human	Blood	Normal	24	50	92.268	nonToxic
Al2O3	39.7	267	36.3	64.7	-17.345	-1.51	-9.81	5.67	MTT	HCMEC	Human	Blood	Normal	24	100	82.732	nonToxic
Al2O3	39.7	267	36.3	64.7	-17.345	-1.51	-9.81	5.67	MTT	HCMEC	Human	Blood	Normal	12	0.001	95.6897	nonToxic
Al2O3	39.7	267	36.3	64.7	-17.345	-1.51	-9.81	5.67	MTT	HCMEC	Human	Blood	Normal	12	0.01	94.4828	nonToxic
Al2O3	39.7	267	36.3	64.7	-17.345	-1.51	-9.81	5.67	MTT	HCMEC	Human	Blood	Normal	12	0.1	96.8966	nonToxic
Al2O3	39.7	267	36.3	64.7	-17.345	-1.51	-9.81	5.67	MTT	HCMEC	Human	Blood	Normal	12	1	99.4828	nonToxic
Al2O3	39.7	267	36.3	64.7	-17.345	-1.51	-9.81	5.67	MTT	HCMEC	Human	Blood	Normal	12	5	94.6552	nonToxic
Al2O3	39.7	267	36.3	64.7	-17.345	-1.51	-9.81	5.67	MTT	HCMEC	Human	Blood	Normal	12	10	95.431	nonToxic
Al2O3	39.7	267	36.3	64.7	-17.345	-1.51	-9.81	5.67	MTT	HCMEC	Human	Blood	Normal	12	20	94.3966	nonToxic
Al2O3	39.7	267	36.3	64.7	-17.345	-1.51	-9.81	5.67	MTT	HCMEC	Human	Blood	Normal	12	50	96.4655	nonToxic
Al2O3	39.7	267	36.3	64.7	-17.345	-1.51	-9.81	5.67	MTT	HCMEC	Human	Blood	Normal	12	100	91.0345	nonToxic
CuO	46.3	239	42.8	24.1	-1.609	-5.17	-6.51	5.87	MTT	HCMEC	Human	Blood	Normal	24	0.001	96.134	nonToxic
CuO	46.3	239	42.8	24.1	-1.609	-5.17	-6.51	5.87	MTT	HCMEC	Human	Blood	Normal	24	0.01	100	nonToxic
CuO	46.3	239	42.8	24.1	-1.609	-5.17	-6.51	5.87	MTT	HCMEC	Human	Blood	Normal	24	0.1	95.3608	nonToxic
CuO	46.3	239	42.8	24.1	-1.609	-5.17	-6.51	5.87	MTT	HCMEC	Human	Blood	Normal	24	1	96.6495	nonToxic
CuO	46.3	239	42.8	24.1	-1.609	-5.17	-6.51	5.87	MTT	HCMEC	Human	Blood	Normal	24	5	74.7423	nonToxic
CuO	46.3	239	42.8	24.1	-1.609	-5.17	-6.51	5.87	MTT	HCMEC	Human	Blood	Normal	24	10	43.299	Toxic
CuO	46.3	239	42.8	24.1	-1.609	-5.17	-6.51	5.87	MTT	HCMEC	Human	Blood	Normal	24	20	15.2062	Toxic
CuO	46.3	239	42.8	24.1	-1.609	-5.17	-6.51	5.87	MTT	HCMEC	Human	Blood	Normal	24	50	13.6598	Toxic
CuO	46.3	239	42.8	24.1	-1.609	-5.17	-6.51	5.87	MTT	HCMEC	Human	Blood	Normal	24	100	13.6598	Toxic
CuO	46.3	239	42.8	24.1	-1.609	-5.17	-6.51	5.87	MTT	HCMEC	Human	Blood	Normal	12	0.001	96.9828	nonToxic
CuO	46.3	239	42.8	24.1	-1.609	-5.17	-6.51	5.87	MTT	HCMEC	Human	Blood	Normal	12	0.01	94.6552	nonToxic
CuO	46.3	239	42.8	24.1	-1.609	-5.17	-6.51	5.87	MTT	HCMEC	Human	Blood	Normal	12	0.1	95.431	nonToxic
CuO	46.3	239	42.8	24.1	-1.609	-5.17	-6.51	5.87	MTT	HCMEC	Human	Blood	Normal	12	1	98.2759	nonToxic
CuO	46.3	239	42.8	24.1	-1.609	-5.17	-6.51	5.87	MTT	HCMEC	Human	Blood	Normal	12	5	82.2414	nonToxic
CuO	46.3	239	42.8	24.1	-1.609	-5.17	-6.51	5.87	MTT	HCMEC	Human	Blood	Normal	12	10	62.3276	nonToxic
CuO	46.3	239	42.8	24.1	-1.609	-5.17	-6.51	5.87	MTT	HCMEC	Human	Blood	Normal	12	20	44.4828	Toxic
CuO	46.3	239	42.8	24.1	-1.609	-5.17	-6.51	5.87	MTT	HCMEC	Human	Blood	Normal	12	50	15.7759	Toxic
CuO	46.3	239	42.8	24.1	-1.609	-5.17	-6.51	5.87	MTT	HCMEC	Human	Blood	Normal	12	100	13.9655	Toxic
Fe2O3	42.5	957	-8.2	82.8	-8.512	-4.99	-6.99	5.98	MTT	HCMEC	Human	Blood	Normal	24	0.001	96.8912	nonToxic
Fe2O3	42.5	957	-8.2	82.8	-8.512	-4.99	-6.99	5.98	MTT	HCMEC	Human	Blood	Normal	24	0.01	98.1865	nonToxic
Fe2O3	42.5	957	-8.2	82.8	-8.512	-4.99	-6.99	5.98	MTT	HCMEC	Human	Blood	Normal	24	0.1	100.259	nonToxic
Fe2O3	42.5	957	-8.2	82.8	-8.512	-4.99	-6.99	5.98	MTT	HCMEC	Human	Blood	Normal	24	1	95.8549	nonToxic
Fe2O3	42.5	957	-8.2	82.8	-8.512	-4.99	-6.99	5.98	MTT	HCMEC	Human	Blood	Normal	24	5	90.9326	nonToxic
Fe2O3	42.5	957	-8.2	82.8	-8.512	-4.99	-6.99	5.98	MTT	HCMEC	Human	Blood	Normal	24	10	90.9326	nonToxic
Fe2O3	42.5	957	-8.2	82.8	-8.512	-4.99	-6.99	5.98	MTT	HCMEC	Human	Blood	Normal	24	20	94.3005	nonToxic
Fe2O3	42.5	957	-8.2	82.8	-8.512	-4.99	-6.99	5.98	MTT	HCMEC	Human	Blood	Normal	24	50	94.5596	nonToxic
Fe2O3	42.5	957	-8.2	82.8	-8.512	-4.99	-6.99	5.98	MTT	HCMEC	Human	Blood	Normal	24	100	91.9689	nonToxic
Fe2O3	42.5	957	-8.2	82.8	-8.512	-4.99	-6.99	5.98	MTT	HCMEC	Human	Blood	Normal	12	0.001	96.6234	nonToxic
Fe2O3	42.5	957	-8.2	82.8	-8.512	-4.99	-6.99	5.98	MTT	HCMEC	Human	Blood	Normal	12	0.01	96.3636	nonToxic
Fe2O3	42.5	957	-8.2	82.8	-8.512	-4.99	-6.99	5.98	MTT	HCMEC	Human	Blood	Normal	12	0.1	98.7013	nonToxic
Fe2O3	42.5	957	-8.2	82.8	-8.512	-4.99	-6.99	5.98	MTT	HCMEC	Human	Blood	Normal	12	1	98.7013	nonToxic
Fe2O3	42.5	957	-8.2	82.8	-8.512	-4.99	-6.99	5.98	MTT	HCMEC	Human	Blood	Normal	12	5	100.779	nonToxic
Fe2O3	42.5	957	-8.2	82.8	-8.512	-4.99	-6.99	5.98	MTT	HCMEC	Human	Blood	Normal	12	10	100.433	nonToxic
Fe2O3	42.5	957	-8.2	82.8	-8.512	-4.99	-6.99	5.98	MTT	HCMEC	Human	Blood	Normal	12	20	98.7013	nonToxic
Fe2O3	42.5	957	-8.2	82.8	-8.512	-4.99	-6.99	5.98	MTT	HCMEC	Human	Blood	Normal	12	50	99.7403	nonToxic
Fe2O3	42.5	957	-8.2	82.8	-8.512	-4.99	-6.99	5.98	MTT	HCMEC	Human	Blood	Normal	12	100	98.0087	nonToxic
Fe3O4	10	80	-35	110	-11.59	-5	-6.85	5.78	Alamar_blue	A549	Human	Lung	Cancer	72	0	100	nonToxic
Fe3O4	10	80	-35	110	-11.59	-5	-6.85	5.78	Alamar_blue	A549	Human	Lung	Cancer	72	1	95	nonToxic
Fe3O4	10	80	-35	110	-11.59	-5	-6.85	5.78	Alamar_blue	A549	Human	Lung	Cancer	72	10	91	nonToxic
Fe3O4	10	80	-35	110	-11.59	-5	-6.85	5.78	Alamar_blue	A549	Human	Lung	Cancer	72	100	88	nonToxic
Fe3O4	10	80	-35	110	-11.59	-5	-6.85	5.78	Alamar_blue	A549	Human	Lung	Cancer	24	0	100	nonToxic
Fe3O4	10	80	-35	110	-11.59	-5	-6.85	5.78	Alamar_blue	A549	Human	Lung	Cancer	24	1	96.376	nonToxic
Fe3O4	10	80	-35	110	-11.59	-5	-6.85	5.78	Alamar_blue	A549	Human	Lung	Cancer	24	10	95.302	nonToxic
Fe3O4	10	80	-35	110	-11.59	-5	-6.85	5.78	Alamar_blue	A549	Human	Lung	Cancer	24	100	93.691	nonToxic
Fe3O4	46.8	1025	1.7	147.4	-11.59	-5	-6.85	5.78	MTT	HCMEC	Human	Blood	Normal	24	0.001	99.4819	nonToxic
Fe3O4	46.8	1025	1.7	147.4	-11.59	-5	-6.85	5.78	MTT	HCMEC	Human	Blood	Normal	24	0.01	101.554	nonToxic
Fe3O4	46.8	1025	1.7	147.4	-11.59	-5	-6.85	5.78	MTT	HCMEC	Human	Blood	Normal	24	0.1	93.5233	nonToxic
Fe3O4	46.8	1025	1.7	147.4	-11.59	-5	-6.85	5.78	MTT	HCMEC	Human	Blood	Normal	24	1	96.6321	nonToxic
Fe3O4	46.8	1025	1.7	147.4	-11.59	-5	-6.85	5.78	MTT	HCMEC	Human	Blood	Normal	24	5	91.9689	nonToxic
Fe3O4	46.8	1025	1.7	147.4	-11.59	-5	-6.85	5.78	MTT	HCMEC	Human	Blood	Normal	24	10	93.5233	nonToxic
Fe3O4	46.8	1025	1.7	147.4	-11.59	-5	-6.85	5.78	MTT	HCMEC	Human	Blood	Normal	24	20	90.1554	nonToxic
Fe3O4	46.8	1025	1.7	147.4	-11.59	-5	-6.85	5.78	MTT	HCMEC	Human	Blood	Normal	24	50	89.8964	nonToxic
Fe3O4	46.8	1025	1.7	147.4	-11.59	-5	-6.85	5.78	MTT	HCMEC	Human	Blood	Normal	24	100	93.7824	nonToxic
Fe3O4	46.8	1025	1.7	147.4	-11.59	-5	-6.85	5.78	MTT	HCMEC	Human	Blood	Normal	12	0.001	99.3939	nonToxic
Fe3O4	46.8	1025	1.7	147.4	-11.59	-5	-6.85	5.78	MTT	HCMEC	Human	Blood	Normal	12	0.01	96.2771	nonToxic
Fe3O4	46.8	1025	1.7	147.4	-11.59	-5	-6.85	5.78	MTT	HCMEC	Human	Blood	Normal	12	0.1	99.2208	nonToxic
Fe3O4	46.8	1025	1.7	147.4	-11.59	-5	-6.85	5.78	MTT	HCMEC	Human	Blood	Normal	12	1	101.299	nonToxic
Fe3O4	46.8	1025	1.7	147.4	-11.59	-5	-6.85	5.78	MTT	HCMEC	Human	Blood	Normal	12	5	97.8355	nonToxic
Fe3O4	46.8	1025	1.7	147.4	-11.59	-5	-6.85	5.78	MTT	HCMEC	Human	Blood	Normal	12	10	100.779	nonToxic
Fe3O4	46.8	1025	1.7	147.4	-11.59	-5	-6.85	5.78	MTT	HCMEC	Human	Blood	Normal	12	20	97.4892	nonToxic
Fe3O4	46.8	1025	1.7	147.4	-11.59	-5	-6.85	5.78	MTT	HCMEC	Human	Blood	Normal	12	50	99.5671	nonToxic
Fe3O4	46.8	1025	1.7	147.4	-11.59	-5	-6.85	5.78	MTT	HCMEC	Human	Blood	Normal	12	100	97.8355	nonToxic
SiO2	33.5	120	-47.6	576.23	-9.41	-2.02	-11.12	6.19	MTT	MeT_5A	Human	Mesothelium	Normal	24	0.01	91.5663	nonToxic
SiO2	33.5	120	-47.6	576.23	-9.41	-2.02	-11.12	6.19	MTT	MeT_5A	Human	Mesothelium	Normal	24	0.1	115.663	nonToxic
SiO2	33.5	120	-47.6	576.23	-9.41	-2.02	-11.12	6.19	MTT	MeT_5A	Human	Mesothelium	Normal	24	1	101.406	nonToxic
SiO2	33.5	120	-47.6	576.23	-9.41	-2.02	-11.12	6.19	MTT	MeT_5A	Human	Mesothelium	Normal	24	10	85.9438	nonToxic
SiO2	33.5	120	-47.6	576.23	-9.41	-2.02	-11.12	6.19	MTT	MeT_5A	Human	Mesothelium	Normal	24	25	94.9799	nonToxic
SiO2	33.5	120	-47.6	576.23	-9.41	-2.02	-11.12	6.19	MTT	MeT_5A	Human	Mesothelium	Normal	24	50	61.245	nonToxic
SiO2	33.5	120	-47.6	576.23	-9.41	-2.02	-11.12	6.19	MTT	MeT_5A	Human	Mesothelium	Normal	24	75	53.6145	nonToxic
SiO2	33.5	120	-47.6	576.23	-9.41	-2.02	-11.12	6.19	MTT	MeT_5A	Human	Mesothelium	Normal	24	100	67.8715	nonToxic
SiO2	33.5	120	-47.6	576.23	-9.41	-2.02	-11.12	6.19	MTT	A549	Human	Lung	Cancer	24	0.01	107.43	nonToxic
SiO2	33.5	120	-47.6	576.23	-9.41	-2.02	-11.12	6.19	MTT	A549	Human	Lung	Cancer	24	0.1	107.63	nonToxic
SiO2	33.5	120	-47.6	576.23	-9.41	-2.02	-11.12	6.19	MTT	A549	Human	Lung	Cancer	24	1	113.253	nonToxic
SiO2	33.5	120	-47.6	576.23	-9.41	-2.02	-11.12	6.19	MTT	A549	Human	Lung	Cancer	24	10	109.438	nonToxic
SiO2	33.5	120	-47.6	576.23	-9.41	-2.02	-11.12	6.19	MTT	A549	Human	Lung	Cancer	24	25	105.221	nonToxic
SiO2	33.5	120	-47.6	576.23	-9.41	-2.02	-11.12	6.19	MTT	A549	Human	Lung	Cancer	24	50	96.3855	nonToxic
SiO2	33.5	120	-47.6	576.23	-9.41	-2.02	-11.12	6.19	MTT	A549	Human	Lung	Cancer	24	75	91.3655	nonToxic
SiO2	33.5	120	-47.6	576.23	-9.41	-2.02	-11.12	6.19	MTT	A549	Human	Lung	Cancer	24	100	91.9679	nonToxic
SiO2	369	546	-38.7	9	-9.41	-2.02	-11.12	6.19	LDH	BEAS_2B	Human	Lung	Normal	20	0	94.2	nonToxic
SiO2	369	546	-38.7	9	-9.41	-2.02	-11.12	6.19	LDH	BEAS_2B	Human	Lung	Normal	20	1440	90.6	nonToxic
SiO2	369	546	-38.7	9	-9.41	-2.02	-11.12	6.19	LDH	BEAS_2B	Human	Lung	Normal	20	0	94.1	nonToxic
SiO2	369	546	-38.7	9	-9.41	-2.02	-11.12	6.19	LDH	BEAS_2B	Human	Lung	Normal	20	1440	85.6	nonToxic
SiO2	27.5	75.1	-29.5	65	-9.41	-2.02	-11.12	6.19	LDH	BEAS_2B	Human	Lung	Normal	20	0	94.2	nonToxic
SiO2	27.5	75.1	-29.5	65	-9.41	-2.02	-11.12	6.19	LDH	BEAS_2B	Human	Lung	Normal	20	200	91.9	nonToxic
SiO2	27.5	75.1	-29.5	65	-9.41	-2.02	-11.12	6.19	LDH	BEAS_2B	Human	Lung	Normal	20	0	94.1	nonToxic
SiO2	27.5	75.1	-29.5	65	-9.41	-2.02	-11.12	6.19	LDH	BEAS_2B	Human	Lung	Normal	20	200	91.6	nonToxic
SiO2	50	79	-13.2	108.3	-9.41	-2.02	-11.12	6.19	Alamar_blue	A549	Human	Lung	Cancer	24	0	101.28	nonToxic
SiO2	50	79	-13.2	108.3	-9.41	-2.02	-11.12	6.19	Alamar_blue	A549	Human	Lung	Cancer	24	0.001	102.24	nonToxic
SiO2	50	79	-13.2	108.3	-9.41	-2.02	-11.12	6.19	Alamar_blue	A549	Human	Lung	Cancer	24	0.01	101.28	nonToxic
SiO2	50	79	-13.2	108.3	-9.41	-2.02	-11.12	6.19	Alamar_blue	A549	Human	Lung	Cancer	24	0.1	96.48	nonToxic
SiO2	50	79	-13.2	108.3	-9.41	-2.02	-11.12	6.19	Alamar_blue	A549	Human	Lung	Cancer	24	1	98.4	nonToxic
SiO2	50	79	-13.2	108.3	-9.41	-2.02	-11.12	6.19	Alamar_blue	A549	Human	Lung	Cancer	24	10	97.92	nonToxic
SiO2	50	79	-13.2	108.3	-9.41	-2.02	-11.12	6.19	Alamar_blue	A549	Human	Lung	Cancer	24	100	99.36	nonToxic
TiO2	25	504.5	-10.7	210	-9.779	-4.16	-7.49	5.77	NRU	SH_SY5Y	Human	Bone	Cancer	24	0	100	nonToxic
TiO2	25	504.5	-10.7	210	-9.779	-4.16	-7.49	5.77	NRU	SH_SY5Y	Human	Bone	Cancer	24	20	90	nonToxic
TiO2	25	504.5	-10.7	210	-9.779	-4.16	-7.49	5.77	NRU	SH_SY5Y	Human	Bone	Cancer	24	40	122.222	nonToxic
TiO2	25	504.5	-10.7	210	-9.779	-4.16	-7.49	5.77	NRU	SH_SY5Y	Human	Bone	Cancer	24	60	111.111	nonToxic
TiO2	25	504.5	-10.7	210	-9.779	-4.16	-7.49	5.77	NRU	SH_SY5Y	Human	Bone	Cancer	24	80	127.778	nonToxic
TiO2	25	504.5	-10.7	210	-9.779	-4.16	-7.49	5.77	NRU	SH_SY5Y	Human	Bone	Cancer	24	100	142.222	nonToxic
TiO2	25	504.5	-10.7	210	-9.779	-4.16	-7.49	5.77	NRU	SH_SY5Y	Human	Bone	Cancer	24	120	115.556	nonToxic
TiO2	25	504.5	-10.7	210	-9.779	-4.16	-7.49	5.77	NRU	SH_SY5Y	Human	Bone	Cancer	24	150	151.111	nonToxic
TiO2	25	504.5	-10.7	210	-9.779	-4.16	-7.49	5.77	NRU	SH_SY5Y	Human	Bone	Cancer	6	0	100	nonToxic
TiO2	25	504.5	-10.7	210	-9.779	-4.16	-7.49	5.77	NRU	SH_SY5Y	Human	Bone	Cancer	6	20	116.667	nonToxic
TiO2	25	504.5	-10.7	210	-9.779	-4.16	-7.49	5.77	NRU	SH_SY5Y	Human	Bone	Cancer	6	40	110	nonToxic
TiO2	25	504.5	-10.7	210	-9.779	-4.16	-7.49	5.77	NRU	SH_SY5Y	Human	Bone	Cancer	6	60	104.444	nonToxic
TiO2	25	504.5	-10.7	210	-9.779	-4.16	-7.49	5.77	NRU	SH_SY5Y	Human	Bone	Cancer	6	80	111.111	nonToxic
TiO2	25	504.5	-10.7	210	-9.779	-4.16	-7.49	5.77	NRU	SH_SY5Y	Human	Bone	Cancer	6	100	122.222	nonToxic
TiO2	25	504.5	-10.7	210	-9.779	-4.16	-7.49	5.77	NRU	SH_SY5Y	Human	Bone	Cancer	6	120	121.111	nonToxic
TiO2	25	504.5	-10.7	210	-9.779	-4.16	-7.49	5.77	NRU	SH_SY5Y	Human	Bone	Cancer	6	150	121.111	nonToxic
TiO2	25	504.5	-10.7	210	-9.779	-4.16	-7.49	5.77	NRU	SH_SY5Y	Human	Bone	Cancer	3	0	100	nonToxic
TiO2	25	504.5	-10.7	210	-9.779	-4.16	-7.49	5.77	NRU	SH_SY5Y	Human	Bone	Cancer	3	20	110	nonToxic
TiO2	25	504.5	-10.7	210	-9.779	-4.16	-7.49	5.77	NRU	SH_SY5Y	Human	Bone	Cancer	3	40	120	nonToxic
TiO2	25	504.5	-10.7	210	-9.779	-4.16	-7.49	5.77	NRU	SH_SY5Y	Human	Bone	Cancer	3	60	115.556	nonToxic
TiO2	25	504.5	-10.7	210	-9.779	-4.16	-7.49	5.77	NRU	SH_SY5Y	Human	Bone	Cancer	3	80	114.444	nonToxic
TiO2	25	504.5	-10.7	210	-9.779	-4.16	-7.49	5.77	NRU	SH_SY5Y	Human	Bone	Cancer	3	100	122.222	nonToxic
TiO2	25	504.5	-10.7	210	-9.779	-4.16	-7.49	5.77	NRU	SH_SY5Y	Human	Bone	Cancer	3	120	121.111	nonToxic
TiO2	25	504.5	-10.7	210	-9.779	-4.16	-7.49	5.77	NRU	SH_SY5Y	Human	Bone	Cancer	3	150	116.667	nonToxic
TiO2	25	504.5	-10.7	210	-9.779	-4.16	-7.49	5.77	MTT	SH_SY5Y	Human	Bone	Cancer	24	0	100	nonToxic
TiO2	25	504.5	-10.7	210	-9.779	-4.16	-7.49	5.77	MTT	SH_SY5Y	Human	Bone	Cancer	24	20	82.2599	nonToxic
TiO2	25	504.5	-10.7	210	-9.779	-4.16	-7.49	5.77	MTT	SH_SY5Y	Human	Bone	Cancer	24	40	76.7232	nonToxic
TiO2	25	504.5	-10.7	210	-9.779	-4.16	-7.49	5.77	MTT	SH_SY5Y	Human	Bone	Cancer	24	60	83.8418	nonToxic
TiO2	25	504.5	-10.7	210	-9.779	-4.16	-7.49	5.77	MTT	SH_SY5Y	Human	Bone	Cancer	24	80	85.4237	nonToxic
TiO2	25	504.5	-10.7	210	-9.779	-4.16	-7.49	5.77	MTT	SH_SY5Y	Human	Bone	Cancer	24	100	93.3333	nonToxic
TiO2	25	504.5	-10.7	210	-9.779	-4.16	-7.49	5.77	MTT	SH_SY5Y	Human	Bone	Cancer	24	120	90.1695	nonToxic
TiO2	25	504.5	-10.7	210	-9.779	-4.16	-7.49	5.77	MTT	SH_SY5Y	Human	Bone	Cancer	24	150	98.8701	nonToxic
TiO2	25	504.5	-10.7	210	-9.779	-4.16	-7.49	5.77	MTT	SH_SY5Y	Human	Bone	Cancer	6	0	100	nonToxic
TiO2	25	504.5	-10.7	210	-9.779	-4.16	-7.49	5.77	MTT	SH_SY5Y	Human	Bone	Cancer	6	20	90.1695	nonToxic
TiO2	25	504.5	-10.7	210	-9.779	-4.16	-7.49	5.77	MTT	SH_SY5Y	Human	Bone	Cancer	6	40	103.616	nonToxic
TiO2	25	504.5	-10.7	210	-9.779	-4.16	-7.49	5.77	MTT	SH_SY5Y	Human	Bone	Cancer	6	60	88.5876	nonToxic
TiO2	25	504.5	-10.7	210	-9.779	-4.16	-7.49	5.77	MTT	SH_SY5Y	Human	Bone	Cancer	6	80	96.4972	nonToxic
TiO2	25	504.5	-10.7	210	-9.779	-4.16	-7.49	5.77	MTT	SH_SY5Y	Human	Bone	Cancer	6	100	115.48	nonToxic
TiO2	25	504.5	-10.7	210	-9.779	-4.16	-7.49	5.77	MTT	SH_SY5Y	Human	Bone	Cancer	6	120	95.7062	nonToxic
TiO2	25	504.5	-10.7	210	-9.779	-4.16	-7.49	5.77	MTT	SH_SY5Y	Human	Bone	Cancer	6	150	118.644	nonToxic
TiO2	25	504.5	-10.7	210	-9.779	-4.16	-7.49	5.77	MTT	SH_SY5Y	Human	Bone	Cancer	3	0	100	nonToxic
TiO2	25	504.5	-10.7	210	-9.779	-4.16	-7.49	5.77	MTT	SH_SY5Y	Human	Bone	Cancer	3	20	90.9605	nonToxic
TiO2	25	504.5	-10.7	210	-9.779	-4.16	-7.49	5.77	MTT	SH_SY5Y	Human	Bone	Cancer	3	40	94.1243	nonToxic
TiO2	25	504.5	-10.7	210	-9.779	-4.16	-7.49	5.77	MTT	SH_SY5Y	Human	Bone	Cancer	3	60	104.407	nonToxic
TiO2	25	504.5	-10.7	210	-9.779	-4.16	-7.49	5.77	MTT	SH_SY5Y	Human	Bone	Cancer	3	80	87.0056	nonToxic
TiO2	25	504.5	-10.7	210	-9.779	-4.16	-7.49	5.77	MTT	SH_SY5Y	Human	Bone	Cancer	3	100	82.2599	nonToxic
TiO2	25	504.5	-10.7	210	-9.779	-4.16	-7.49	5.77	MTT	SH_SY5Y	Human	Bone	Cancer	3	120	106.78	nonToxic
TiO2	25	504.5	-10.7	210	-9.779	-4.16	-7.49	5.77	MTT	SH_SY5Y	Human	Bone	Cancer	3	150	94.1243	nonToxic
TiO2	25	228.3	-10.7	40	-9.779	-4.16	-7.49	5.77	NRU	SH_SY5Y	Human	Bone	Cancer	24	0	100	nonToxic
TiO2	25	228.3	-10.7	40	-9.779	-4.16	-7.49	5.77	NRU	SH_SY5Y	Human	Bone	Cancer	24	20	87.62	nonToxic
TiO2	25	228.3	-10.7	40	-9.779	-4.16	-7.49	5.77	NRU	SH_SY5Y	Human	Bone	Cancer	24	40	94.16	nonToxic
TiO2	25	228.3	-10.7	40	-9.779	-4.16	-7.49	5.77	NRU	SH_SY5Y	Human	Bone	Cancer	24	60	84.14	nonToxic
TiO2	25	228.3	-10.7	40	-9.779	-4.16	-7.49	5.77	NRU	SH_SY5Y	Human	Bone	Cancer	24	80	99.83	nonToxic
TiO2	25	228.3	-10.7	40	-9.779	-4.16	-7.49	5.77	NRU	SH_SY5Y	Human	Bone	Cancer	24	100	101.14	nonToxic
TiO2	25	228.3	-10.7	40	-9.779	-4.16	-7.49	5.77	NRU	SH_SY5Y	Human	Bone	Cancer	24	120	112.47	nonToxic
TiO2	25	228.3	-10.7	40	-9.779	-4.16	-7.49	5.77	NRU	SH_SY5Y	Human	Bone	Cancer	24	150	108.55	nonToxic
TiO2	25	228.3	-10.7	40	-9.779	-4.16	-7.49	5.77	NRU	SH_SY5Y	Human	Bone	Cancer	6	0	100	nonToxic
TiO2	25	228.3	-10.7	40	-9.779	-4.16	-7.49	5.77	NRU	SH_SY5Y	Human	Bone	Cancer	6	20	95.9	nonToxic
TiO2	25	228.3	-10.7	40	-9.779	-4.16	-7.49	5.77	NRU	SH_SY5Y	Human	Bone	Cancer	6	40	100.7	nonToxic
TiO2	25	228.3	-10.7	40	-9.779	-4.16	-7.49	5.77	NRU	SH_SY5Y	Human	Bone	Cancer	6	60	87.19	nonToxic
TiO2	25	228.3	-10.7	40	-9.779	-4.16	-7.49	5.77	NRU	SH_SY5Y	Human	Bone	Cancer	6	80	112.04	nonToxic
TiO2	25	228.3	-10.7	40	-9.779	-4.16	-7.49	5.77	NRU	SH_SY5Y	Human	Bone	Cancer	6	100	102.01	nonToxic
TiO2	25	228.3	-10.7	40	-9.779	-4.16	-7.49	5.77	NRU	SH_SY5Y	Human	Bone	Cancer	6	120	102.01	nonToxic
TiO2	25	228.3	-10.7	40	-9.779	-4.16	-7.49	5.77	NRU	SH_SY5Y	Human	Bone	Cancer	6	150	91.11	nonToxic
TiO2	25	228.3	-10.7	40	-9.779	-4.16	-7.49	5.77	NRU	SH_SY5Y	Human	Bone	Cancer	3	0	100	nonToxic
TiO2	25	228.3	-10.7	40	-9.779	-4.16	-7.49	5.77	NRU	SH_SY5Y	Human	Bone	Cancer	3	20	122.5	nonToxic
TiO2	25	228.3	-10.7	40	-9.779	-4.16	-7.49	5.77	NRU	SH_SY5Y	Human	Bone	Cancer	3	40	124.6	nonToxic
TiO2	25	228.3	-10.7	40	-9.779	-4.16	-7.49	5.77	NRU	SH_SY5Y	Human	Bone	Cancer	3	60	125.9	nonToxic
TiO2	25	228.3	-10.7	40	-9.779	-4.16	-7.49	5.77	NRU	SH_SY5Y	Human	Bone	Cancer	3	80	127.3	nonToxic
TiO2	25	228.3	-10.7	40	-9.779	-4.16	-7.49	5.77	NRU	SH_SY5Y	Human	Bone	Cancer	3	100	118.14	nonToxic
TiO2	25	228.3	-10.7	40	-9.779	-4.16	-7.49	5.77	NRU	SH_SY5Y	Human	Bone	Cancer	3	120	116.4	nonToxic
TiO2	25	228.3	-10.7	40	-9.779	-4.16	-7.49	5.77	NRU	SH_SY5Y	Human	Bone	Cancer	3	150	116.4	nonToxic
TiO2	25	228.3	-10.7	40	-9.779	-4.16	-7.49	5.77	MTT	SH_SY5Y	Human	Bone	Cancer	24	0	100	nonToxic
TiO2	25	228.3	-10.7	40	-9.779	-4.16	-7.49	5.77	MTT	SH_SY5Y	Human	Bone	Cancer	24	20	105.5	nonToxic
TiO2	25	228.3	-10.7	40	-9.779	-4.16	-7.49	5.77	MTT	SH_SY5Y	Human	Bone	Cancer	24	40	95.67	nonToxic
TiO2	25	228.3	-10.7	40	-9.779	-4.16	-7.49	5.77	MTT	SH_SY5Y	Human	Bone	Cancer	24	60	102.71	nonToxic
TiO2	25	228.3	-10.7	40	-9.779	-4.16	-7.49	5.77	MTT	SH_SY5Y	Human	Bone	Cancer	24	80	106.58	nonToxic
TiO2	25	228.3	-10.7	40	-9.779	-4.16	-7.49	5.77	MTT	SH_SY5Y	Human	Bone	Cancer	24	100	99.89	nonToxic
TiO2	25	228.3	-10.7	40	-9.779	-4.16	-7.49	5.77	MTT	SH_SY5Y	Human	Bone	Cancer	24	120	114.67	nonToxic
TiO2	25	228.3	-10.7	40	-9.779	-4.16	-7.49	5.77	MTT	SH_SY5Y	Human	Bone	Cancer	24	150	119.59	nonToxic
TiO2	25	228.3	-10.7	40	-9.779	-4.16	-7.49	5.77	MTT	SH_SY5Y	Human	Bone	Cancer	6	0	100	nonToxic
TiO2	25	228.3	-10.7	40	-9.779	-4.16	-7.49	5.77	MTT	SH_SY5Y	Human	Bone	Cancer	6	20	93.91	nonToxic
TiO2	25	228.3	-10.7	40	-9.779	-4.16	-7.49	5.77	MTT	SH_SY5Y	Human	Bone	Cancer	6	40	92.16	nonToxic
TiO2	25	228.3	-10.7	40	-9.779	-4.16	-7.49	5.77	MTT	SH_SY5Y	Human	Bone	Cancer	6	60	95.67	nonToxic
TiO2	25	228.3	-10.7	40	-9.779	-4.16	-7.49	5.77	MTT	SH_SY5Y	Human	Bone	Cancer	6	80	90.05	nonToxic
TiO2	25	228.3	-10.7	40	-9.779	-4.16	-7.49	5.77	MTT	SH_SY5Y	Human	Bone	Cancer	6	100	88.29	nonToxic
TiO2	25	228.3	-10.7	40	-9.779	-4.16	-7.49	5.77	MTT	SH_SY5Y	Human	Bone	Cancer	6	120	103.06	nonToxic
TiO2	25	228.3	-10.7	40	-9.779	-4.16	-7.49	5.77	MTT	SH_SY5Y	Human	Bone	Cancer	6	150	90.75	nonToxic
TiO2	25	228.3	-10.7	40	-9.779	-4.16	-7.49	5.77	MTT	SH_SY5Y	Human	Bone	Cancer	3	0	100	nonToxic
TiO2	25	228.3	-10.7	40	-9.779	-4.16	-7.49	5.77	MTT	SH_SY5Y	Human	Bone	Cancer	3	20	107.9	nonToxic
TiO2	25	228.3	-10.7	40	-9.779	-4.16	-7.49	5.77	MTT	SH_SY5Y	Human	Bone	Cancer	3	40	101.6	nonToxic
TiO2	25	228.3	-10.7	40	-9.779	-4.16	-7.49	5.77	MTT	SH_SY5Y	Human	Bone	Cancer	3	60	105.1	nonToxic
TiO2	25	228.3	-10.7	40	-9.779	-4.16	-7.49	5.77	MTT	SH_SY5Y	Human	Bone	Cancer	3	80	103.06	nonToxic
TiO2	25	228.3	-10.7	40	-9.779	-4.16	-7.49	5.77	MTT	SH_SY5Y	Human	Bone	Cancer	3	100	94.97	nonToxic
TiO2	25	228.3	-10.7	40	-9.779	-4.16	-7.49	5.77	MTT	SH_SY5Y	Human	Bone	Cancer	3	120	95.32	nonToxic
TiO2	25	228.3	-10.7	40	-9.779	-4.16	-7.49	5.77	MTT	SH_SY5Y	Human	Bone	Cancer	3	150	97.78	nonToxic
TiO2	21	74	-9.42	57	-9.779	-4.16	-7.49	5.77	Annexiv_V_PI_staining	MCF_10A	Human	Breast	Cancer	24	0	96.1027	nonToxic
TiO2	21	74	-9.42	57	-9.779	-4.16	-7.49	5.77	Annexiv_V_PI_staining	MCF_10A	Human	Breast	Cancer	24	150	80.5606	nonToxic
TiO2	21	74	-9.42	57	-9.779	-4.16	-7.49	5.77	Annexiv_V_PI_staining	MCF_10A	Human	Breast	Cancer	24	0	96.5641	nonToxic
TiO2	21	74	-9.42	57	-9.779	-4.16	-7.49	5.77	Annexiv_V_PI_staining	MCF_10A	Human	Breast	Cancer	24	150	96.0304	nonToxic
TiO2	21	74	-9.42	57	-9.779	-4.16	-7.49	5.77	Annexiv_V_PI_staining	WI_38	Human	Lung	Normal	24	0	94.1623	nonToxic
TiO2	21	74	-9.42	57	-9.779	-4.16	-7.49	5.77	Annexiv_V_PI_staining	WI_38	Human	Lung	Normal	24	150	75.8821	nonToxic
TiO2	21	74	-9.42	57	-9.779	-4.16	-7.49	5.77	Annexiv_V_PI_staining	WI_38	Human	Lung	Normal	24	0	94.7795	nonToxic
TiO2	21	74	-9.42	57	-9.779	-4.16	-7.49	5.77	Annexiv_V_PI_staining	WI_38	Human	Lung	Normal	24	150	79.0703	nonToxic
TiO2	21	74	-9.42	57	-9.779	-4.16	-7.49	5.77	Annexiv_V_PI_staining	Chang_Liver	Human	Liver	Normal	24	0	93.757	nonToxic
TiO2	21	74	-9.42	57	-9.779	-4.16	-7.49	5.77	Annexiv_V_PI_staining	Chang_Liver	Human	Liver	Normal	24	150	79.0703	nonToxic
TiO2	21	74	-9.42	57	-9.779	-4.16	-7.49	5.77	Annexiv_V_PI_staining	Chang_Liver	Human	Liver	Normal	24	0	95.6434	nonToxic
TiO2	21	74	-9.42	57	-9.779	-4.16	-7.49	5.77	Annexiv_V_PI_staining	Chang_Liver	Human	Liver	Normal	24	150	94.7002	nonToxic
TiO2	21	133	-9.42	57	-9.779	-4.16	-7.49	5.77	Annexiv_V_PI_staining	Chang_Liver	Human	Liver	Normal	24	0	93.757	nonToxic
TiO2	21	133	-9.42	57	-9.779	-4.16	-7.49	5.77	Annexiv_V_PI_staining	Chang_Liver	Human	Liver	Normal	24	150	59.1287	nonToxic
TiO2	21	133	-9.42	57	-9.779	-4.16	-7.49	5.77	Annexiv_V_PI_staining	Chang_Liver	Human	Liver	Normal	24	0	95.6434	nonToxic
TiO2	21	133	-9.42	57	-9.779	-4.16	-7.49	5.77	Annexiv_V_PI_staining	Chang_Liver	Human	Liver	Normal	24	150	93.2046	nonToxic
TiO2	21	327	-9.42	57	-9.779	-4.16	-7.49	5.77	Annexiv_V_PI_staining	Chang_Liver	Human	Liver	Normal	24	0	93.757	nonToxic
TiO2	21	327	-9.42	57	-9.779	-4.16	-7.49	5.77	Annexiv_V_PI_staining	Chang_Liver	Human	Liver	Normal	24	0	95.6434	nonToxic
TiO2	40	322.3	-25.27	50	-9.779	-4.16	-7.49	5.77	ATP	L_02	Human	Liver	Normal	24	0	90.4	nonToxic
TiO2	40	322.3	-25.27	50	-9.779	-4.16	-7.49	5.77	ATP	L_02	Human	Liver	Normal	24	1	91.1	nonToxic
TiO2	40	322.3	-25.27	50	-9.779	-4.16	-7.49	5.77	ATP	L_02	Human	Liver	Normal	24	5	92.6	nonToxic
TiO2	40	322.3	-25.27	50	-9.779	-4.16	-7.49	5.77	ATP	L_02	Human	Liver	Normal	24	10	89.6	nonToxic
TiO2	40	322.3	-25.27	50	-9.779	-4.16	-7.49	5.77	ATP	L_02	Human	Liver	Normal	12	0	92.6	nonToxic
TiO2	40	322.3	-25.27	50	-9.779	-4.16	-7.49	5.77	ATP	L_02	Human	Liver	Normal	12	1	93.9	nonToxic
TiO2	40	322.3	-25.27	50	-9.779	-4.16	-7.49	5.77	ATP	L_02	Human	Liver	Normal	12	5	92.2	nonToxic
TiO2	40	322.3	-25.27	50	-9.779	-4.16	-7.49	5.77	ATP	L_02	Human	Liver	Normal	12	10	92.5	nonToxic
TiO2	40	322.3	-25.27	50	-9.779	-4.16	-7.49	5.77	ATP	L_02	Human	Liver	Normal	6	0	96.2	nonToxic
TiO2	40	322.3	-25.27	50	-9.779	-4.16	-7.49	5.77	ATP	L_02	Human	Liver	Normal	6	1	97.3	nonToxic
TiO2	40	322.3	-25.27	50	-9.779	-4.16	-7.49	5.77	ATP	L_02	Human	Liver	Normal	6	5	89.4	nonToxic
TiO2	40	322.3	-25.27	50	-9.779	-4.16	-7.49	5.77	ATP	L_02	Human	Liver	Normal	6	10	91.5	nonToxic
TiO2	169.4	365	-13	9.8	-9.779	-4.16	-7.49	5.77	MTT	V79_4	Hamster	Lung	Normal	48	0	100.746	nonToxic
TiO2	169.4	365	-13	9.8	-9.779	-4.16	-7.49	5.77	MTT	V79_4	Hamster	Lung	Normal	48	10	79.7761	nonToxic
TiO2	169.4	365	-13	9.8	-9.779	-4.16	-7.49	5.77	MTT	V79_4	Hamster	Lung	Normal	48	100	58.6567	nonToxic
TiO2	169.4	365	-13	9.8	-9.779	-4.16	-7.49	5.77	MTT	V79_4	Hamster	Lung	Normal	24	0	100.746	nonToxic
TiO2	169.4	365	-13	9.8	-9.779	-4.16	-7.49	5.77	MTT	V79_4	Hamster	Lung	Normal	24	10	83.1343	nonToxic
TiO2	169.4	365	-13	9.8	-9.779	-4.16	-7.49	5.77	MTT	V79_4	Hamster	Lung	Normal	24	100	59.2537	nonToxic
TiO2	15.5	420	-12	107.4	-9.779	-4.16	-7.49	5.77	MTT	V79_4	Hamster	Lung	Normal	48	0	100.746	nonToxic
TiO2	15.5	420	-12	107.4	-9.779	-4.16	-7.49	5.77	MTT	V79_4	Hamster	Lung	Normal	48	10	68.1343	nonToxic
TiO2	15.5	420	-12	107.4	-9.779	-4.16	-7.49	5.77	MTT	V79_4	Hamster	Lung	Normal	48	100	38.0597	Toxic
TiO2	15.5	420	-12	107.4	-9.779	-4.16	-7.49	5.77	MTT	V79_4	Hamster	Lung	Normal	24	0	100.746	nonToxic
TiO2	15.5	420	-12	107.4	-9.779	-4.16	-7.49	5.77	MTT	V79_4	Hamster	Lung	Normal	24	10	70.8955	nonToxic
TiO2	15.5	420	-12	107.4	-9.779	-4.16	-7.49	5.77	MTT	V79_4	Hamster	Lung	Normal	24	100	40.6716	Toxic
TiO2	34.1	400	-12	48.9	-9.779	-4.16	-7.49	5.77	MTT	V79_4	Hamster	Lung	Normal	48	0	100.746	nonToxic
TiO2	34.1	400	-12	48.9	-9.779	-4.16	-7.49	5.77	MTT	V79_4	Hamster	Lung	Normal	48	10	78.5821	nonToxic
TiO2	34.1	400	-12	48.9	-9.779	-4.16	-7.49	5.77	MTT	V79_4	Hamster	Lung	Normal	48	100	45.5224	Toxic
TiO2	34.1	400	-12	48.9	-9.779	-4.16	-7.49	5.77	MTT	V79_4	Hamster	Lung	Normal	24	0	100.746	nonToxic
TiO2	34.1	400	-12	48.9	-9.779	-4.16	-7.49	5.77	MTT	V79_4	Hamster	Lung	Normal	24	10	77.3881	nonToxic
TiO2	34.1	400	-12	48.9	-9.779	-4.16	-7.49	5.77	MTT	V79_4	Hamster	Lung	Normal	24	100	48.4328	Toxic
TiO2	5.9	460	-12	280.9	-9.779	-4.16	-7.49	5.77	MTT	V79_4	Hamster	Lung	Normal	48	0	100.746	nonToxic
TiO2	5.9	460	-12	280.9	-9.779	-4.16	-7.49	5.77	MTT	V79_4	Hamster	Lung	Normal	48	10	79.9254	nonToxic
TiO2	5.9	460	-12	280.9	-9.779	-4.16	-7.49	5.77	MTT	V79_4	Hamster	Lung	Normal	48	100	48.2836	Toxic
TiO2	20	707	-12.1	50.4	-9.779	-4.16	-7.49	5.77	MTS	BEAS_2B	Human	Lung	Normal	24	0	100	nonToxic
TiO2	20	707	-12.1	50.4	-9.779	-4.16	-7.49	5.77	MTS	BEAS_2B	Human	Lung	Normal	24	10	99.271	nonToxic
TiO2	20	707	-12.1	50.4	-9.779	-4.16	-7.49	5.77	MTS	BEAS_2B	Human	Lung	Normal	24	30	100	nonToxic
TiO2	20	707	-12.1	50.4	-9.779	-4.16	-7.49	5.77	MTS	BEAS_2B	Human	Lung	Normal	24	100	96.7845	nonToxic
TiO2	20	707	-12.1	50.4	-9.779	-4.16	-7.49	5.77	MTS	BEAS_2B	Human	Lung	Normal	24	300	79.7484	nonToxic
TiO2	10	1457	-11	166	-9.779	-4.16	-7.49	5.77	MTS	BEAS_2B	Human	Lung	Normal	24	0	100	nonToxic
TiO2	10	1457	-11	166	-9.779	-4.16	-7.49	5.77	MTS	BEAS_2B	Human	Lung	Normal	24	10	94.6866	nonToxic
TiO2	10	1457	-11	166	-9.779	-4.16	-7.49	5.77	MTS	BEAS_2B	Human	Lung	Normal	24	30	91.3035	nonToxic
TiO2	10	1457	-11	166	-9.779	-4.16	-7.49	5.77	MTS	BEAS_2B	Human	Lung	Normal	24	100	96.7562	nonToxic
TiO2	10	1457	-11	166	-9.779	-4.16	-7.49	5.77	MTS	BEAS_2B	Human	Lung	Normal	24	300	84.5075	nonToxic
TiO2	20	338	-7.7	50.4	-9.779	-4.16	-7.49	5.77	MTS	RAW264_7	Mouse	Blood	Cancer	24	0	100	nonToxic
TiO2	20	338	-7.7	50.4	-9.779	-4.16	-7.49	5.77	MTS	RAW264_7	Mouse	Blood	Cancer	24	10	107.947	nonToxic
TiO2	20	338	-7.7	50.4	-9.779	-4.16	-7.49	5.77	MTS	RAW264_7	Mouse	Blood	Cancer	24	30	116.973	nonToxic
TiO2	20	338	-7.7	50.4	-9.779	-4.16	-7.49	5.77	MTS	RAW264_7	Mouse	Blood	Cancer	24	100	106.859	nonToxic
TiO2	20	338	-7.7	50.4	-9.779	-4.16	-7.49	5.77	MTS	RAW264_7	Mouse	Blood	Cancer	24	300	99.6805	nonToxic
TiO2	10	262	-5.7	166	-9.779	-4.16	-7.49	5.77	MTS	RAW264_7	Mouse	Blood	Cancer	24	0	100	nonToxic
TiO2	10	262	-5.7	166	-9.779	-4.16	-7.49	5.77	MTS	RAW264_7	Mouse	Blood	Cancer	24	10	103.959	nonToxic
TiO2	10	262	-5.7	166	-9.779	-4.16	-7.49	5.77	MTS	RAW264_7	Mouse	Blood	Cancer	24	30	95.6825	nonToxic
TiO2	10	262	-5.7	166	-9.779	-4.16	-7.49	5.77	MTS	RAW264_7	Mouse	Blood	Cancer	24	100	104.676	nonToxic
TiO2	10	262	-5.7	166	-9.779	-4.16	-7.49	5.77	MTS	RAW264_7	Mouse	Blood	Cancer	24	300	91.0466	nonToxic
TiO2	35	1814	-35.5	66	-9.779	-4.16	-7.49	5.77	MTT	A549	Human	Lung	Cancer	72	0	101.576	nonToxic
TiO2	35	1814	-35.5	66	-9.779	-4.16	-7.49	5.77	MTT	A549	Human	Lung	Cancer	72	6.25	76.5942	nonToxic
TiO2	35	1814	-35.5	66	-9.779	-4.16	-7.49	5.77	MTT	A549	Human	Lung	Cancer	72	12.5	82.4275	nonToxic
TiO2	35	1814	-35.5	66	-9.779	-4.16	-7.49	5.77	MTT	A549	Human	Lung	Cancer	72	25	76.721	nonToxic
TiO2	35	1814	-35.5	66	-9.779	-4.16	-7.49	5.77	MTT	A549	Human	Lung	Cancer	72	50	73.2971	nonToxic
TiO2	35	1814	-35.5	66	-9.779	-4.16	-7.49	5.77	MTT	A549	Human	Lung	Cancer	12	0	100.739	nonToxic
TiO2	35	1814	-35.5	66	-9.779	-4.16	-7.49	5.77	MTT	A549	Human	Lung	Cancer	12	6.25	124.978	nonToxic
TiO2	35	1814	-35.5	66	-9.779	-4.16	-7.49	5.77	MTT	A549	Human	Lung	Cancer	12	12.5	105.284	nonToxic
TiO2	35	1814	-35.5	66	-9.779	-4.16	-7.49	5.77	MTT	A549	Human	Lung	Cancer	12	25	106.925	nonToxic
TiO2	35	1814	-35.5	66	-9.779	-4.16	-7.49	5.77	MTT	A549	Human	Lung	Cancer	12	50	101.623	nonToxic
TiO2	30	1843	-30.8	69	-9.779	-4.16	-7.49	5.77	MTT	A549	Human	Lung	Cancer	72	0	101.576	nonToxic
TiO2	30	1843	-30.8	69	-9.779	-4.16	-7.49	5.77	MTT	A549	Human	Lung	Cancer	72	6.25	91.4312	nonToxic
TiO2	30	1843	-30.8	69	-9.779	-4.16	-7.49	5.77	MTT	A549	Human	Lung	Cancer	72	12.5	89.2754	nonToxic
TiO2	30	1843	-30.8	69	-9.779	-4.16	-7.49	5.77	MTT	A549	Human	Lung	Cancer	72	25	90.7971	nonToxic
TiO2	30	1843	-30.8	69	-9.779	-4.16	-7.49	5.77	MTT	A549	Human	Lung	Cancer	72	50	81.9837	nonToxic
TiO2	30	1843	-30.8	69	-9.779	-4.16	-7.49	5.77	MTT	A549	Human	Lung	Cancer	12	0	100.992	nonToxic
TiO2	30	1843	-30.8	69	-9.779	-4.16	-7.49	5.77	MTT	A549	Human	Lung	Cancer	12	6.25	119.423	nonToxic
TiO2	30	1843	-30.8	69	-9.779	-4.16	-7.49	5.77	MTT	A549	Human	Lung	Cancer	12	12.5	117.403	nonToxic
TiO2	30	1843	-30.8	69	-9.779	-4.16	-7.49	5.77	MTT	A549	Human	Lung	Cancer	12	25	111.754	nonToxic
TiO2	30	1843	-30.8	69	-9.779	-4.16	-7.49	5.77	MTT	A549	Human	Lung	Cancer	12	50	99.5401	nonToxic
TiO2	125	1054	-40.8	38	-9.779	-4.16	-7.49	5.77	MTT	A549	Human	Lung	Cancer	72	0	101.703	nonToxic
TiO2	125	1054	-40.8	38	-9.779	-4.16	-7.49	5.77	MTT	A549	Human	Lung	Cancer	72	6.25	68.4783	nonToxic
TiO2	125	1054	-40.8	38	-9.779	-4.16	-7.49	5.77	MTT	A549	Human	Lung	Cancer	72	12.5	57.6993	nonToxic
TiO2	125	1054	-40.8	38	-9.779	-4.16	-7.49	5.77	MTT	A549	Human	Lung	Cancer	72	25	51.6123	nonToxic
TiO2	125	1054	-40.8	38	-9.779	-4.16	-7.49	5.77	MTT	A549	Human	Lung	Cancer	72	50	44.5109	Toxic
TiO2	125	1054	-40.8	38	-9.779	-4.16	-7.49	5.77	MTT	A549	Human	Lung	Cancer	12	0	100.866	nonToxic
TiO2	125	1054	-40.8	38	-9.779	-4.16	-7.49	5.77	MTT	A549	Human	Lung	Cancer	12	6.25	102.38	nonToxic
TiO2	125	1054	-40.8	38	-9.779	-4.16	-7.49	5.77	MTT	A549	Human	Lung	Cancer	12	12.5	90.2615	nonToxic
TiO2	125	1054	-40.8	38	-9.779	-4.16	-7.49	5.77	MTT	A549	Human	Lung	Cancer	12	25	88.1154	nonToxic
TiO2	125	1054	-40.8	38	-9.779	-4.16	-7.49	5.77	MTT	A549	Human	Lung	Cancer	12	50	80.5095	nonToxic
TiO2	5.9	460	-12	280.9	-9.779	-4.16	-7.49	5.77	MTT	V79_4	Hamster	Lung	Normal	24	0	100.746	nonToxic
TiO2	5.9	460	-12	280.9	-9.779	-4.16	-7.49	5.77	MTT	V79_4	Hamster	Lung	Normal	24	10	78.6567	nonToxic
TiO2	5.9	460	-12	280.9	-9.779	-4.16	-7.49	5.77	MTT	V79_4	Hamster	Lung	Normal	24	100	44.3284	Toxic
TiO2	33.7	303	-25.3	42.5	-9.779	-4.16	-7.49	5.77	MTT	SW480	Human	Colon	Cancer	24	0.1	102.55	nonToxic
TiO2	33.7	303	-25.3	42.5	-9.779	-4.16	-7.49	5.77	MTT	SW480	Human	Colon	Cancer	24	1	87.8069	nonToxic
TiO2	33.7	303	-25.3	42.5	-9.779	-4.16	-7.49	5.77	MTT	SW480	Human	Colon	Cancer	24	10	71.2139	nonToxic
TiO2	33.7	303	-25.3	42.5	-9.779	-4.16	-7.49	5.77	MTT	SW480	Human	Colon	Cancer	24	0.1	79.6464	nonToxic
TiO2	33.7	303	-25.3	42.5	-9.779	-4.16	-7.49	5.77	MTT	SW480	Human	Colon	Cancer	24	1	73.7708	nonToxic
TiO2	33.7	303	-25.3	42.5	-9.779	-4.16	-7.49	5.77	MTT	SW480	Human	Colon	Cancer	24	10	75.6749	nonToxic
TiO2	33.7	308	-25.3	42.5	-9.779	-4.16	-7.49	5.77	MTT	Caco_2	Human	Colon	Cancer	24	0.1	107.316	nonToxic
TiO2	33.7	308	-25.3	42.5	-9.779	-4.16	-7.49	5.77	MTT	Caco_2	Human	Colon	Cancer	24	1	116.319	nonToxic
TiO2	33.7	308	-25.3	42.5	-9.779	-4.16	-7.49	5.77	MTT	Caco_2	Human	Colon	Cancer	24	10	90.5247	nonToxic
TiO2	33.7	308	-25.3	42.5	-9.779	-4.16	-7.49	5.77	MTT	Caco_2	Human	Colon	Cancer	24	100	116.806	nonToxic
TiO2	33.7	308	-25.3	42.5	-9.779	-4.16	-7.49	5.77	MTT	Caco_2	Human	Colon	Cancer	24	0.1	100.015	nonToxic
TiO2	33.7	308	-25.3	42.5	-9.779	-4.16	-7.49	5.77	MTT	Caco_2	Human	Colon	Cancer	24	1	86.1445	nonToxic
TiO2	33.7	308	-25.3	42.5	-9.779	-4.16	-7.49	5.77	MTT	Caco_2	Human	Colon	Cancer	24	10	86.0837	nonToxic
TiO2	33.7	308	-25.3	42.5	-9.779	-4.16	-7.49	5.77	MTT	Caco_2	Human	Colon	Cancer	24	100	106.586	nonToxic
TiO2	33.7	303	-25.3	42.5	-9.779	-4.16	-7.49	5.77	MTT	SW480	Human	Colon	Cancer	48	0.1	103.644	nonToxic
TiO2	33.7	303	-25.3	42.5	-9.779	-4.16	-7.49	5.77	MTT	SW480	Human	Colon	Cancer	48	1	99.1734	nonToxic
TiO2	33.7	303	-25.3	42.5	-9.779	-4.16	-7.49	5.77	MTT	SW480	Human	Colon	Cancer	48	10	104.319	nonToxic
TiO2	33.7	303	-25.3	42.5	-9.779	-4.16	-7.49	5.77	MTT	SW480	Human	Colon	Cancer	48	100	83.3333	nonToxic
TiO2	33.7	303	-25.3	42.5	-9.779	-4.16	-7.49	5.77	MTT	SW480	Human	Colon	Cancer	24	0.1	93.8597	nonToxic
TiO2	33.7	303	-25.3	42.5	-9.779	-4.16	-7.49	5.77	MTT	SW480	Human	Colon	Cancer	24	1	90.2159	nonToxic
TiO2	33.7	303	-25.3	42.5	-9.779	-4.16	-7.49	5.77	MTT	SW480	Human	Colon	Cancer	24	10	101.957	nonToxic
TiO2	33.7	308	-25.3	42.5	-9.779	-4.16	-7.49	5.77	MTT	Caco_2	Human	Colon	Cancer	48	0.1	106.091	nonToxic
TiO2	33.7	308	-25.3	42.5	-9.779	-4.16	-7.49	5.77	MTT	Caco_2	Human	Colon	Cancer	48	1	101.839	nonToxic
TiO2	33.7	308	-25.3	42.5	-9.779	-4.16	-7.49	5.77	MTT	Caco_2	Human	Colon	Cancer	48	10	103.965	nonToxic
TiO2	33.7	308	-25.3	42.5	-9.779	-4.16	-7.49	5.77	MTT	Caco_2	Human	Colon	Cancer	48	100	124.717	nonToxic
TiO2	33.7	308	-25.3	42.5	-9.779	-4.16	-7.49	5.77	MTT	Caco_2	Human	Colon	Cancer	24	0.1	116.214	nonToxic
TiO2	33.7	308	-25.3	42.5	-9.779	-4.16	-7.49	5.77	MTT	Caco_2	Human	Colon	Cancer	24	1	91.4122	nonToxic
TiO2	33.7	308	-25.3	42.5	-9.779	-4.16	-7.49	5.77	MTT	Caco_2	Human	Colon	Cancer	24	10	93.0319	nonToxic
TiO2	33.7	308	-25.3	42.5	-9.779	-4.16	-7.49	5.77	MTT	Caco_2	Human	Colon	Cancer	24	100	105.99	nonToxic
ZnO	45.3	310	32.7	21.3	-3.608	-3.89	-7.2	5.67	MTT	HCMEC	Human	Blood	Normal	24	0.001	93.5233	nonToxic
ZnO	45.3	310	32.7	21.3	-3.608	-3.89	-7.2	5.67	MTT	HCMEC	Human	Blood	Normal	24	0.01	98.7047	nonToxic
ZnO	45.3	310	32.7	21.3	-3.608	-3.89	-7.2	5.67	MTT	HCMEC	Human	Blood	Normal	24	0.1	97.4093	nonToxic
ZnO	45.3	310	32.7	21.3	-3.608	-3.89	-7.2	5.67	MTT	HCMEC	Human	Blood	Normal	24	1	97.9275	nonToxic
ZnO	45.3	310	32.7	21.3	-3.608	-3.89	-7.2	5.67	MTT	HCMEC	Human	Blood	Normal	24	5	72.2798	nonToxic
ZnO	45.3	310	32.7	21.3	-3.608	-3.89	-7.2	5.67	MTT	HCMEC	Human	Blood	Normal	24	10	62.4352	nonToxic
ZnO	45.3	310	32.7	21.3	-3.608	-3.89	-7.2	5.67	MTT	HCMEC	Human	Blood	Normal	24	20	43.7824	Toxic
ZnO	45.3	310	32.7	21.3	-3.608	-3.89	-7.2	5.67	MTT	HCMEC	Human	Blood	Normal	24	50	28.7565	Toxic
ZnO	45.3	310	32.7	21.3	-3.608	-3.89	-7.2	5.67	MTT	HCMEC	Human	Blood	Normal	24	100	22.5389	Toxic
ZnO	45.3	310	32.7	21.3	-3.608	-3.89	-7.2	5.67	MTT	HCMEC	Human	Blood	Normal	12	0.001	96.1039	nonToxic
ZnO	45.3	310	32.7	21.3	-3.608	-3.89	-7.2	5.67	MTT	HCMEC	Human	Blood	Normal	12	0.01	98.1818	nonToxic
ZnO	45.3	310	32.7	21.3	-3.608	-3.89	-7.2	5.67	MTT	HCMEC	Human	Blood	Normal	12	0.1	101.039	nonToxic
ZnO	45.3	310	32.7	21.3	-3.608	-3.89	-7.2	5.67	MTT	HCMEC	Human	Blood	Normal	12	1	99.2208	nonToxic
ZnO	45.3	310	32.7	21.3	-3.608	-3.89	-7.2	5.67	MTT	HCMEC	Human	Blood	Normal	12	5	92.7273	nonToxic
ZnO	45.3	310	32.7	21.3	-3.608	-3.89	-7.2	5.67	MTT	HCMEC	Human	Blood	Normal	12	10	75.3247	nonToxic
ZnO	45.3	310	32.7	21.3	-3.608	-3.89	-7.2	5.67	MTT	HCMEC	Human	Blood	Normal	12	20	64.1558	nonToxic
ZnO	45.3	310	32.7	21.3	-3.608	-3.89	-7.2	5.67	MTT	HCMEC	Human	Blood	Normal	12	50	36.6234	Toxic
ZnO	45.3	310	32.7	21.3	-3.608	-3.89	-7.2	5.67	MTT	HCMEC	Human	Blood	Normal	12	100	33.5065	Toxic
ZnO	115	360	-10	14.4	-3.608	-3.89	-7.2	5.67	CyQuant	HONDC	Human	Nose	Normal	24	10	105.62	nonToxic
ZnO	115	360	-10	14.4	-3.608	-3.89	-7.2	5.67	CyQuant	HONDC	Human	Nose	Normal	24	20	108.74	nonToxic
ZnO	115	360	-10	14.4	-3.608	-3.89	-7.2	5.67	CyQuant	HONDC	Human	Nose	Normal	24	30	36.16	Toxic
ZnO	115	360	-10	14.4	-3.608	-3.89	-7.2	5.67	CyQuant	HONDC	Human	Nose	Normal	24	50	27.54	Toxic
ZnO	115	360	-10	14.4	-3.608	-3.89	-7.2	5.67	CyQuant	HONDC	Human	Nose	Normal	24	80	30.17	Toxic
ZnO	115	500	-9	14.5	-3.608	-3.89	-7.2	5.67	CyQuant	HONDC	Human	Nose	Normal	24	10	92.69	nonToxic
ZnO	115	500	-9	14.5	-3.608	-3.89	-7.2	5.67	CyQuant	HONDC	Human	Nose	Normal	24	20	106.1	nonToxic
ZnO	115	500	-9	14.5	-3.608	-3.89	-7.2	5.67	CyQuant	HONDC	Human	Nose	Normal	24	30	52.93	nonToxic
ZnO	115	500	-9	14.5	-3.608	-3.89	-7.2	5.67	CyQuant	HONDC	Human	Nose	Normal	24	50	28.26	Toxic
ZnO	115	500	-9	14.5	-3.608	-3.89	-7.2	5.67	CyQuant	HONDC	Human	Nose	Normal	24	80	29.46	Toxic
ZnO	115	360	-10	14.4	-3.608	-3.89	-7.2	5.67	MTT	HONDC	Human	Nose	Normal	24	10	100	nonToxic
ZnO	115	360	-10	14.4	-3.608	-3.89	-7.2	5.67	MTT	HONDC	Human	Nose	Normal	24	20	98.12	nonToxic
ZnO	115	360	-10	14.4	-3.608	-3.89	-7.2	5.67	MTT	HONDC	Human	Nose	Normal	24	30	20.14	Toxic
ZnO	115	360	-10	14.4	-3.608	-3.89	-7.2	5.67	MTT	HONDC	Human	Nose	Normal	24	50	-1.43	Toxic
ZnO	115	360	-10	14.4	-3.608	-3.89	-7.2	5.67	MTT	HONDC	Human	Nose	Normal	24	80	2.877	Toxic
ZnO	115	500	-9	14.5	-3.608	-3.89	-7.2	5.67	MTT	HONDC	Human	Nose	Normal	24	10	106.76	nonToxic
ZnO	115	500	-9	14.5	-3.608	-3.89	-7.2	5.67	MTT	HONDC	Human	Nose	Normal	24	20	101.58	nonToxic
ZnO	115	500	-9	14.5	-3.608	-3.89	-7.2	5.67	MTT	HONDC	Human	Nose	Normal	24	30	26.76	Toxic
ZnO	115	500	-9	14.5	-3.608	-3.89	-7.2	5.67	MTT	HONDC	Human	Nose	Normal	24	50	1.438	Toxic
ZnO	115	500	-9	14.5	-3.608	-3.89	-7.2	5.67	MTT	HONDC	Human	Nose	Normal	24	80	1.35	Toxic
ZnO	60	329	-9.3	7.34	-3.608	-3.89	-7.2	5.67	MTT	A549	Human	Lung	Cancer	24	0	100	nonToxic
ZnO	60	329	-9.3	7.34	-3.608	-3.89	-7.2	5.67	MTT	A549	Human	Lung	Cancer	24	5	97.2081	nonToxic
ZnO	60	329	-9.3	7.34	-3.608	-3.89	-7.2	5.67	MTT	A549	Human	Lung	Cancer	24	10	99.3638	nonToxic
ZnO	60	329	-9.3	7.34	-3.608	-3.89	-7.2	5.67	MTT	A549	Human	Lung	Cancer	24	20	79.7573	nonToxic
ZnO	60	329	-9.3	7.34	-3.608	-3.89	-7.2	5.67	MTT	A549	Human	Lung	Cancer	24	40	31.6136	Toxic
ZnO	60	329	-9.3	7.34	-3.608	-3.89	-7.2	5.67	MTT	A549	Human	Lung	Cancer	24	80	15.2919	Toxic
ZnO	60	320	-7.5	7.34	-3.608	-3.89	-7.2	5.67	MTT	A549	Human	Lung	Cancer	24	0	100	nonToxic
ZnO	60	320	-7.5	7.34	-3.608	-3.89	-7.2	5.67	MTT	A549	Human	Lung	Cancer	24	5	99.0558	nonToxic
ZnO	60	320	-7.5	7.34	-3.608	-3.89	-7.2	5.67	MTT	A549	Human	Lung	Cancer	24	10	91.6649	nonToxic
ZnO	60	320	-7.5	7.34	-3.608	-3.89	-7.2	5.67	MTT	A549	Human	Lung	Cancer	24	20	38.9018	Toxic
ZnO	60	320	-7.5	7.34	-3.608	-3.89	-7.2	5.67	MTT	A549	Human	Lung	Cancer	24	40	23.9147	Toxic
ZnO	60	320	-7.5	7.34	-3.608	-3.89	-7.2	5.67	MTT	A549	Human	Lung	Cancer	24	80	10.8779	Toxic
ZnO	60	936	-2.4	7.34	-3.608	-3.89	-7.2	5.67	MTT	A549	Human	Lung	Cancer	24	0	100	nonToxic
ZnO	60	936	-2.4	7.34	-3.608	-3.89	-7.2	5.67	MTT	A549	Human	Lung	Cancer	24	5	97.6187	nonToxic
ZnO	60	936	-2.4	7.34	-3.608	-3.89	-7.2	5.67	MTT	A549	Human	Lung	Cancer	24	10	81.297	nonToxic
ZnO	60	936	-2.4	7.34	-3.608	-3.89	-7.2	5.67	MTT	A549	Human	Lung	Cancer	24	20	23.4014	Toxic
ZnO	60	936	-2.4	7.34	-3.608	-3.89	-7.2	5.67	MTT	A549	Human	Lung	Cancer	24	40	9.8514	Toxic
ZnO	60	936	-2.4	7.34	-3.608	-3.89	-7.2	5.67	MTT	A549	Human	Lung	Cancer	24	80	10.9805	Toxic
ZnO	100	273.4	-11.7	20	-3.608	-3.89	-7.2	5.67	NRU	SH_SY5Y	Human	Bone	Cancer	48	0	100.265	nonToxic
ZnO	100	273.4	-11.7	20	-3.608	-3.89	-7.2	5.67	NRU	SH_SY5Y	Human	Bone	Cancer	48	10	96.4053	nonToxic
ZnO	100	273.4	-11.7	20	-3.608	-3.89	-7.2	5.67	NRU	SH_SY5Y	Human	Bone	Cancer	48	15	100.555	nonToxic
ZnO	100	273.4	-11.7	20	-3.608	-3.89	-7.2	5.67	NRU	SH_SY5Y	Human	Bone	Cancer	48	20	82.0748	nonToxic
ZnO	100	273.4	-11.7	20	-3.608	-3.89	-7.2	5.67	NRU	SH_SY5Y	Human	Bone	Cancer	48	25	63.3293	nonToxic
ZnO	100	273.4	-11.7	20	-3.608	-3.89	-7.2	5.67	NRU	SH_SY5Y	Human	Bone	Cancer	48	30	60.0724	nonToxic
ZnO	100	273.4	-11.7	20	-3.608	-3.89	-7.2	5.67	NRU	SH_SY5Y	Human	Bone	Cancer	48	35	59.6381	nonToxic
ZnO	100	273.4	-11.7	20	-3.608	-3.89	-7.2	5.67	NRU	SH_SY5Y	Human	Bone	Cancer	48	40	63.9807	nonToxic
ZnO	100	273.4	-11.7	20	-3.608	-3.89	-7.2	5.67	NRU	SH_SY5Y	Human	Bone	Cancer	48	80	55.6333	nonToxic
ZnO	100	273.4	-11.7	20	-3.608	-3.89	-7.2	5.67	NRU	SH_SY5Y	Human	Bone	Cancer	24	0	100.458	nonToxic
ZnO	100	273.4	-11.7	20	-3.608	-3.89	-7.2	5.67	NRU	SH_SY5Y	Human	Bone	Cancer	24	10	105.452	nonToxic
ZnO	100	273.4	-11.7	20	-3.608	-3.89	-7.2	5.67	NRU	SH_SY5Y	Human	Bone	Cancer	24	15	100.675	nonToxic
ZnO	100	273.4	-11.7	20	-3.608	-3.89	-7.2	5.67	NRU	SH_SY5Y	Human	Bone	Cancer	24	20	93.2207	nonToxic
ZnO	100	273.4	-11.7	20	-3.608	-3.89	-7.2	5.67	NRU	SH_SY5Y	Human	Bone	Cancer	24	25	75.8987	nonToxic
ZnO	100	273.4	-11.7	20	-3.608	-3.89	-7.2	5.67	NRU	SH_SY5Y	Human	Bone	Cancer	24	30	71.2666	nonToxic
ZnO	100	273.4	-11.7	20	-3.608	-3.89	-7.2	5.67	NRU	SH_SY5Y	Human	Bone	Cancer	24	35	69.5296	nonToxic
ZnO	100	273.4	-11.7	20	-3.608	-3.89	-7.2	5.67	NRU	SH_SY5Y	Human	Bone	Cancer	24	40	69.9156	nonToxic
ZnO	100	273.4	-11.7	20	-3.608	-3.89	-7.2	5.67	NRU	SH_SY5Y	Human	Bone	Cancer	24	80	49.9397	Toxic
ZnO	100	273.4	-11.7	20	-3.608	-3.89	-7.2	5.67	NRU	SH_SY5Y	Human	Bone	Cancer	6	0	100.651	nonToxic
ZnO	100	273.4	-11.7	20	-3.608	-3.89	-7.2	5.67	NRU	SH_SY5Y	Human	Bone	Cancer	6	10	104.994	nonToxic
ZnO	100	273.4	-11.7	20	-3.608	-3.89	-7.2	5.67	NRU	SH_SY5Y	Human	Bone	Cancer	6	15	101.037	nonToxic
ZnO	100	273.4	-11.7	20	-3.608	-3.89	-7.2	5.67	NRU	SH_SY5Y	Human	Bone	Cancer	6	20	105.38	nonToxic
ZnO	100	273.4	-11.7	20	-3.608	-3.89	-7.2	5.67	NRU	SH_SY5Y	Human	Bone	Cancer	6	25	76.6224	nonToxic
ZnO	100	273.4	-11.7	20	-3.608	-3.89	-7.2	5.67	NRU	SH_SY5Y	Human	Bone	Cancer	6	30	59.8311	nonToxic
ZnO	100	273.4	-11.7	20	-3.608	-3.89	-7.2	5.67	NRU	SH_SY5Y	Human	Bone	Cancer	6	35	55.9711	nonToxic
ZnO	100	273.4	-11.7	20	-3.608	-3.89	-7.2	5.67	NRU	SH_SY5Y	Human	Bone	Cancer	6	40	53.6309	nonToxic
ZnO	100	273.4	-11.7	20	-3.608	-3.89	-7.2	5.67	NRU	SH_SY5Y	Human	Bone	Cancer	6	80	60.2171	nonToxic
ZnO	100	273.4	-11.7	20	-3.608	-3.89	-7.2	5.67	NRU	SH_SY5Y	Human	Bone	Cancer	3	0	100.507	nonToxic
ZnO	100	273.4	-11.7	20	-3.608	-3.89	-7.2	5.67	NRU	SH_SY5Y	Human	Bone	Cancer	3	10	101.978	nonToxic
ZnO	100	273.4	-11.7	20	-3.608	-3.89	-7.2	5.67	NRU	SH_SY5Y	Human	Bone	Cancer	3	15	92.5694	nonToxic
ZnO	100	273.4	-11.7	20	-3.608	-3.89	-7.2	5.67	NRU	SH_SY5Y	Human	Bone	Cancer	3	20	86.4897	nonToxic
ZnO	100	273.4	-11.7	20	-3.608	-3.89	-7.2	5.67	NRU	SH_SY5Y	Human	Bone	Cancer	3	25	64.994	nonToxic
ZnO	100	273.4	-11.7	20	-3.608	-3.89	-7.2	5.67	NRU	SH_SY5Y	Human	Bone	Cancer	3	30	57.0808	nonToxic
ZnO	100	273.4	-11.7	20	-3.608	-3.89	-7.2	5.67	NRU	SH_SY5Y	Human	Bone	Cancer	3	35	57.0326	nonToxic
ZnO	100	273.4	-11.7	20	-3.608	-3.89	-7.2	5.67	NRU	SH_SY5Y	Human	Bone	Cancer	3	40	50.2292	nonToxic
ZnO	100	273.4	-11.7	20	-3.608	-3.89	-7.2	5.67	NRU	SH_SY5Y	Human	Bone	Cancer	3	80	61.7732	nonToxic
ZnO	100	273.4	-11.7	20	-3.608	-3.89	-7.2	5.67	MTT	SH_SY5Y	Human	Bone	Cancer	48	0	100.135	nonToxic
ZnO	100	273.4	-11.7	20	-3.608	-3.89	-7.2	5.67	MTT	SH_SY5Y	Human	Bone	Cancer	48	10	77.2072	nonToxic
ZnO	100	273.4	-11.7	20	-3.608	-3.89	-7.2	5.67	MTT	SH_SY5Y	Human	Bone	Cancer	48	15	71.6667	nonToxic
ZnO	100	273.4	-11.7	20	-3.608	-3.89	-7.2	5.67	MTT	SH_SY5Y	Human	Bone	Cancer	48	20	55.8446	nonToxic
ZnO	100	273.4	-11.7	20	-3.608	-3.89	-7.2	5.67	MTT	SH_SY5Y	Human	Bone	Cancer	48	25	9.8311	Toxic
ZnO	100	273.4	-11.7	20	-3.608	-3.89	-7.2	5.67	MTT	SH_SY5Y	Human	Bone	Cancer	48	30	8.5811	Toxic
ZnO	100	273.4	-11.7	20	-3.608	-3.89	-7.2	5.67	MTT	SH_SY5Y	Human	Bone	Cancer	48	35	7.2973	Toxic
ZnO	100	273.4	-11.7	20	-3.608	-3.89	-7.2	5.67	MTT	SH_SY5Y	Human	Bone	Cancer	48	40	7.0721	Toxic
ZnO	100	273.4	-11.7	20	-3.608	-3.89	-7.2	5.67	MTT	SH_SY5Y	Human	Bone	Cancer	24	0	100.113	nonToxic
ZnO	100	273.4	-11.7	20	-3.608	-3.89	-7.2	5.67	MTT	SH_SY5Y	Human	Bone	Cancer	24	10	79.8649	nonToxic
ZnO	100	273.4	-11.7	20	-3.608	-3.89	-7.2	5.67	MTT	SH_SY5Y	Human	Bone	Cancer	24	15	80.4054	nonToxic
ZnO	100	273.4	-11.7	20	-3.608	-3.89	-7.2	5.67	MTT	SH_SY5Y	Human	Bone	Cancer	24	20	73.0405	nonToxic
ZnO	100	273.4	-11.7	20	-3.608	-3.89	-7.2	5.67	MTT	SH_SY5Y	Human	Bone	Cancer	24	25	15.1351	Toxic
ZnO	100	273.4	-11.7	20	-3.608	-3.89	-7.2	5.67	MTT	SH_SY5Y	Human	Bone	Cancer	24	30	11.7568	Toxic
ZnO	100	273.4	-11.7	20	-3.608	-3.89	-7.2	5.67	MTT	SH_SY5Y	Human	Bone	Cancer	24	35	9.7973	Toxic
ZnO	100	273.4	-11.7	20	-3.608	-3.89	-7.2	5.67	MTT	SH_SY5Y	Human	Bone	Cancer	24	40	8.8514	Toxic
ZnO	100	273.4	-11.7	20	-3.608	-3.89	-7.2	5.67	MTT	SH_SY5Y	Human	Bone	Cancer	24	80	-3.8739	Toxic
ZnO	100	273.4	-11.7	20	-3.608	-3.89	-7.2	5.67	MTT	SH_SY5Y	Human	Bone	Cancer	6	0	100.203	nonToxic
ZnO	100	273.4	-11.7	20	-3.608	-3.89	-7.2	5.67	MTT	SH_SY5Y	Human	Bone	Cancer	6	10	95.6081	nonToxic
ZnO	100	273.4	-11.7	20	-3.608	-3.89	-7.2	5.67	MTT	SH_SY5Y	Human	Bone	Cancer	6	15	86.2162	nonToxic
ZnO	100	273.4	-11.7	20	-3.608	-3.89	-7.2	5.67	MTT	SH_SY5Y	Human	Bone	Cancer	6	20	81.0811	nonToxic
ZnO	100	273.4	-11.7	20	-3.608	-3.89	-7.2	5.67	MTT	SH_SY5Y	Human	Bone	Cancer	6	25	72.3649	nonToxic
ZnO	100	273.4	-11.7	20	-3.608	-3.89	-7.2	5.67	MTT	SH_SY5Y	Human	Bone	Cancer	6	30	68.0405	nonToxic
ZnO	100	273.4	-11.7	20	-3.608	-3.89	-7.2	5.67	MTT	SH_SY5Y	Human	Bone	Cancer	6	35	60.7432	nonToxic
ZnO	100	273.4	-11.7	20	-3.608	-3.89	-7.2	5.67	MTT	SH_SY5Y	Human	Bone	Cancer	6	40	56.6892	nonToxic
ZnO	100	273.4	-11.7	20	-3.608	-3.89	-7.2	5.67	MTT	SH_SY5Y	Human	Bone	Cancer	6	80	30	Toxic
ZnO	100	273.4	-11.7	20	-3.608	-3.89	-7.2	5.67	MTT	SH_SY5Y	Human	Bone	Cancer	3	0	100.27	nonToxic
ZnO	100	273.4	-11.7	20	-3.608	-3.89	-7.2	5.67	MTT	SH_SY5Y	Human	Bone	Cancer	3	10	97.3649	nonToxic
ZnO	100	273.4	-11.7	20	-3.608	-3.89	-7.2	5.67	MTT	SH_SY5Y	Human	Bone	Cancer	3	15	90.8784	nonToxic
ZnO	100	273.4	-11.7	20	-3.608	-3.89	-7.2	5.67	MTT	SH_SY5Y	Human	Bone	Cancer	3	20	89.6622	nonToxic
ZnO	100	273.4	-11.7	20	-3.608	-3.89	-7.2	5.67	MTT	SH_SY5Y	Human	Bone	Cancer	3	25	76.8018	nonToxic
ZnO	100	273.4	-11.7	20	-3.608	-3.89	-7.2	5.67	MTT	SH_SY5Y	Human	Bone	Cancer	3	30	71.036	nonToxic
ZnO	100	273.4	-11.7	20	-3.608	-3.89	-7.2	5.67	MTT	SH_SY5Y	Human	Bone	Cancer	3	35	64.6396	nonToxic
ZnO	100	273.4	-11.7	20	-3.608	-3.89	-7.2	5.67	MTT	SH_SY5Y	Human	Bone	Cancer	3	40	61.6667	nonToxic
ZnO	100	273.4	-11.7	20	-3.608	-3.89	-7.2	5.67	MTT	SH_SY5Y	Human	Bone	Cancer	3	80	48.2432	Toxic
ZnO	86	687	31.3	7	-3.608	-3.89	-7.2	5.67	MTT	A549	Human	Lung	Cancer	72	0	101.501	nonToxic
ZnO	86	687	31.3	7	-3.608	-3.89	-7.2	5.67	MTT	A549	Human	Lung	Cancer	72	1.56	91.678	nonToxic
ZnO	86	687	31.3	7	-3.608	-3.89	-7.2	5.67	MTT	A549	Human	Lung	Cancer	72	3.13	87.4215	nonToxic
ZnO	86	687	31.3	7	-3.608	-3.89	-7.2	5.67	MTT	A549	Human	Lung	Cancer	72	6.25	67.94	nonToxic
ZnO	86	687	31.3	7	-3.608	-3.89	-7.2	5.67	MTT	A549	Human	Lung	Cancer	72	12.5	4.7476	Toxic
ZnO	86	687	31.3	7	-3.608	-3.89	-7.2	5.67	MTT	A549	Human	Lung	Cancer	72	25	2.292	Toxic
ZnO	86	687	31.3	7	-3.608	-3.89	-7.2	5.67	MTT	A549	Human	Lung	Cancer	72	50	7.367	Toxic
ZnO	86	687	31.3	7	-3.608	-3.89	-7.2	5.67	MTT	A549	Human	Lung	Cancer	24	0	101.311	nonToxic
ZnO	86	687	31.3	7	-3.608	-3.89	-7.2	5.67	MTT	A549	Human	Lung	Cancer	24	1.56	98.0328	nonToxic
ZnO	86	687	31.3	7	-3.608	-3.89	-7.2	5.67	MTT	A549	Human	Lung	Cancer	24	3.13	86.7213	nonToxic
ZnO	86	687	31.3	7	-3.608	-3.89	-7.2	5.67	MTT	A549	Human	Lung	Cancer	24	6.25	78.8525	nonToxic
ZnO	86	687	31.3	7	-3.608	-3.89	-7.2	5.67	MTT	A549	Human	Lung	Cancer	24	12.5	25.082	Toxic
ZnO	86	687	31.3	7	-3.608	-3.89	-7.2	5.67	MTT	A549	Human	Lung	Cancer	24	25	5.2459	Toxic
ZnO	86	687	31.3	7	-3.608	-3.89	-7.2	5.67	MTT	A549	Human	Lung	Cancer	24	50	8.6066	Toxic
ZnO	86	687	31.3	7	-3.608	-3.89	-7.2	5.67	MTT	A549	Human	Lung	Cancer	12	0	101.311	nonToxic
ZnO	86	687	31.3	7	-3.608	-3.89	-7.2	5.67	MTT	A549	Human	Lung	Cancer	12	1.56	111.311	nonToxic
ZnO	86	687	31.3	7	-3.608	-3.89	-7.2	5.67	MTT	A549	Human	Lung	Cancer	12	3.13	91.3115	nonToxic
ZnO	86	687	31.3	7	-3.608	-3.89	-7.2	5.67	MTT	A549	Human	Lung	Cancer	12	6.25	88.0328	nonToxic
ZnO	86	687	31.3	7	-3.608	-3.89	-7.2	5.67	MTT	A549	Human	Lung	Cancer	12	12.5	89.0164	nonToxic
ZnO	86	687	31.3	7	-3.608	-3.89	-7.2	5.67	MTT	A549	Human	Lung	Cancer	12	25	55.9016	nonToxic
ZnO	86	687	31.3	7	-3.608	-3.89	-7.2	5.67	MTT	A549	Human	Lung	Cancer	12	50	51.9672	nonToxic
ZnO	52	640	29.4	15	-3.608	-3.89	-7.2	5.67	MTT	A549	Human	Lung	Cancer	72	0	101.337	nonToxic
ZnO	52	640	29.4	15	-3.608	-3.89	-7.2	5.67	MTT	A549	Human	Lung	Cancer	72	1.56	85.457	nonToxic
ZnO	52	640	29.4	15	-3.608	-3.89	-7.2	5.67	MTT	A549	Human	Lung	Cancer	72	3.13	83.8199	nonToxic
ZnO	52	640	29.4	15	-3.608	-3.89	-7.2	5.67	MTT	A549	Human	Lung	Cancer	72	6.25	64.0109	nonToxic
ZnO	52	640	29.4	15	-3.608	-3.89	-7.2	5.67	MTT	A549	Human	Lung	Cancer	72	12.5	2.4557	Toxic
ZnO	52	640	29.4	15	-3.608	-3.89	-7.2	5.67	MTT	A549	Human	Lung	Cancer	72	25	1.9645	Toxic
ZnO	52	640	29.4	15	-3.608	-3.89	-7.2	5.67	MTT	A549	Human	Lung	Cancer	72	50	4.2565	Toxic
ZnO	52	640	29.4	15	-3.608	-3.89	-7.2	5.67	MTT	A549	Human	Lung	Cancer	24	0	101.311	nonToxic
ZnO	52	640	29.4	15	-3.608	-3.89	-7.2	5.67	MTT	A549	Human	Lung	Cancer	24	1.56	99.1803	nonToxic
ZnO	52	640	29.4	15	-3.608	-3.89	-7.2	5.67	MTT	A549	Human	Lung	Cancer	24	3.13	88.6885	nonToxic
ZnO	52	640	29.4	15	-3.608	-3.89	-7.2	5.67	MTT	A549	Human	Lung	Cancer	24	6.25	81.4754	nonToxic
ZnO	52	640	29.4	15	-3.608	-3.89	-7.2	5.67	MTT	A549	Human	Lung	Cancer	24	12.5	17.8688	Toxic
ZnO	52	640	29.4	15	-3.608	-3.89	-7.2	5.67	MTT	A549	Human	Lung	Cancer	24	25	4.7541	Toxic
ZnO	52	640	29.4	15	-3.608	-3.89	-7.2	5.67	MTT	A549	Human	Lung	Cancer	24	50	4.4262	Toxic
ZnO	52	640	29.4	15	-3.608	-3.89	-7.2	5.67	MTT	A549	Human	Lung	Cancer	12	0	101.147	nonToxic
ZnO	52	640	29.4	15	-3.608	-3.89	-7.2	5.67	MTT	A549	Human	Lung	Cancer	12	1.56	111.23	nonToxic
ZnO	52	640	29.4	15	-3.608	-3.89	-7.2	5.67	MTT	A549	Human	Lung	Cancer	12	3.13	106.311	nonToxic
ZnO	52	640	29.4	15	-3.608	-3.89	-7.2	5.67	MTT	A549	Human	Lung	Cancer	12	6.25	106.557	nonToxic
ZnO	52	640	29.4	15	-3.608	-3.89	-7.2	5.67	MTT	A549	Human	Lung	Cancer	12	12.5	73.4426	nonToxic
ZnO	52	640	29.4	15	-3.608	-3.89	-7.2	5.67	MTT	A549	Human	Lung	Cancer	12	25	55.6557	nonToxic
ZnO	52	640	29.4	15	-3.608	-3.89	-7.2	5.67	MTT	A549	Human	Lung	Cancer	12	50	54.5902	nonToxic
ZnO	7.5	795	27.4	90	-3.608	-3.89	-7.2	5.67	MTT	A549	Human	Lung	Cancer	72	0	101.45	nonToxic
ZnO	7.5	795	27.4	90	-3.608	-3.89	-7.2	5.67	MTT	A549	Human	Lung	Cancer	72	1.56	78.3037	nonToxic
ZnO	7.5	795	27.4	90	-3.608	-3.89	-7.2	5.67	MTT	A549	Human	Lung	Cancer	72	3.13	68.7825	nonToxic
ZnO	7.5	795	27.4	90	-3.608	-3.89	-7.2	5.67	MTT	A549	Human	Lung	Cancer	72	6.25	58.6046	nonToxic
ZnO	7.5	795	27.4	90	-3.608	-3.89	-7.2	5.67	MTT	A549	Human	Lung	Cancer	72	12.5	34.6375	Toxic
ZnO	7.5	795	27.4	90	-3.608	-3.89	-7.2	5.67	MTT	A549	Human	Lung	Cancer	72	25	1.4364	Toxic
ZnO	7.5	795	27.4	90	-3.608	-3.89	-7.2	5.67	MTT	A549	Human	Lung	Cancer	72	50	3.2832	Toxic
ZnO	7.5	795	27.4	90	-3.608	-3.89	-7.2	5.67	MTT	A549	Human	Lung	Cancer	24	0	101.664	nonToxic
ZnO	7.5	795	27.4	90	-3.608	-3.89	-7.2	5.67	MTT	A549	Human	Lung	Cancer	24	1.56	99.3724	nonToxic
ZnO	7.5	795	27.4	90	-3.608	-3.89	-7.2	5.67	MTT	A549	Human	Lung	Cancer	24	3.13	90.8595	nonToxic
ZnO	7.5	795	27.4	90	-3.608	-3.89	-7.2	5.67	MTT	A549	Human	Lung	Cancer	24	6.25	78.7449	nonToxic
ZnO	7.5	795	27.4	90	-3.608	-3.89	-7.2	5.67	MTT	A549	Human	Lung	Cancer	24	12.5	63.8472	nonToxic
ZnO	7.5	795	27.4	90	-3.608	-3.89	-7.2	5.67	MTT	A549	Human	Lung	Cancer	24	25	15.5525	Toxic
ZnO	7.5	795	27.4	90	-3.608	-3.89	-7.2	5.67	MTT	A549	Human	Lung	Cancer	24	50	2.292	Toxic
ZnO	7.5	795	27.4	90	-3.608	-3.89	-7.2	5.67	MTT	A549	Human	Lung	Cancer	12	0	100.976	nonToxic
ZnO	7.5	795	27.4	90	-3.608	-3.89	-7.2	5.67	MTT	A549	Human	Lung	Cancer	12	1.56	99.8374	nonToxic
ZnO	7.5	795	27.4	90	-3.608	-3.89	-7.2	5.67	MTT	A549	Human	Lung	Cancer	12	3.13	84.878	nonToxic
ZnO	7.5	795	27.4	90	-3.608	-3.89	-7.2	5.67	MTT	A549	Human	Lung	Cancer	12	6.25	84.065	nonToxic
ZnO	7.5	795	27.4	90	-3.608	-3.89	-7.2	5.67	MTT	A549	Human	Lung	Cancer	12	12.5	79.187	nonToxic
ZnO	7.5	795	27.4	90	-3.608	-3.89	-7.2	5.67	MTT	A549	Human	Lung	Cancer	12	25	35.6098	Toxic
ZnO	7.5	795	27.4	90	-3.608	-3.89	-7.2	5.67	MTT	A549	Human	Lung	Cancer	12	50	21.626	Toxic
ZnO	32	1093	21.6	37	-3.608	-3.89	-7.2	5.67	MTT	A549	Human	Lung	Cancer	72	0	102.29	nonToxic
ZnO	32	1093	21.6	37	-3.608	-3.89	-7.2	5.67	MTT	A549	Human	Lung	Cancer	72	1.56	80.6069	nonToxic
ZnO	32	1093	21.6	37	-3.608	-3.89	-7.2	5.67	MTT	A549	Human	Lung	Cancer	72	3.13	72	nonToxic
ZnO	32	1093	21.6	37	-3.608	-3.89	-7.2	5.67	MTT	A549	Human	Lung	Cancer	72	6.25	69.3517	nonToxic
ZnO	32	1093	21.6	37	-3.608	-3.89	-7.2	5.67	MTT	A549	Human	Lung	Cancer	72	12.5	11.7517	Toxic
ZnO	32	1093	21.6	37	-3.608	-3.89	-7.2	5.67	MTT	A549	Human	Lung	Cancer	72	25	3.5586	Toxic
ZnO	32	1093	21.6	37	-3.608	-3.89	-7.2	5.67	MTT	A549	Human	Lung	Cancer	72	50	4.3035	Toxic
ZnO	32	1093	21.6	37	-3.608	-3.89	-7.2	5.67	MTT	A549	Human	Lung	Cancer	24	0	101.443	nonToxic
ZnO	32	1093	21.6	37	-3.608	-3.89	-7.2	5.67	MTT	A549	Human	Lung	Cancer	24	1.56	88.0825	nonToxic
ZnO	32	1093	21.6	37	-3.608	-3.89	-7.2	5.67	MTT	A549	Human	Lung	Cancer	24	3.13	80.6598	nonToxic
ZnO	32	1093	21.6	37	-3.608	-3.89	-7.2	5.67	MTT	A549	Human	Lung	Cancer	24	6.25	79.4227	nonToxic
ZnO	32	1093	21.6	37	-3.608	-3.89	-7.2	5.67	MTT	A549	Human	Lung	Cancer	24	12.5	76.4536	nonToxic
ZnO	32	1093	21.6	37	-3.608	-3.89	-7.2	5.67	MTT	A549	Human	Lung	Cancer	24	25	45.2784	Toxic
ZnO	32	1093	21.6	37	-3.608	-3.89	-7.2	5.67	MTT	A549	Human	Lung	Cancer	24	50	6.6804	Toxic
ZnO	32	1093	21.6	37	-3.608	-3.89	-7.2	5.67	MTT	A549	Human	Lung	Cancer	12	0	100.82	nonToxic
ZnO	32	1093	21.6	37	-3.608	-3.89	-7.2	5.67	MTT	A549	Human	Lung	Cancer	12	1.56	102.295	nonToxic
ZnO	32	1093	21.6	37	-3.608	-3.89	-7.2	5.67	MTT	A549	Human	Lung	Cancer	12	3.13	93.4426	nonToxic
ZnO	32	1093	21.6	37	-3.608	-3.89	-7.2	5.67	MTT	A549	Human	Lung	Cancer	12	6.25	94.918	nonToxic
ZnO	32	1093	21.6	37	-3.608	-3.89	-7.2	5.67	MTT	A549	Human	Lung	Cancer	12	12.5	98.1148	nonToxic
ZnO	32	1093	21.6	37	-3.608	-3.89	-7.2	5.67	MTT	A549	Human	Lung	Cancer	12	25	55.8197	nonToxic
ZnO	32	1093	21.6	37	-3.608	-3.89	-7.2	5.67	MTT	A549	Human	Lung	Cancer	12	50	24.3443	Toxic
ZnO	35.6	295.5	-41.6	27.9	-3.608	-3.89	-7.2	5.67	MTT	SW480	Human	Colon	Cancer	24	0.1	99.3899	nonToxic
ZnO	35.6	295.5	-41.6	27.9	-3.608	-3.89	-7.2	5.67	MTT	SW480	Human	Colon	Cancer	24	10	16.6812	Toxic
ZnO	35.6	295.5	-41.6	27.9	-3.608	-3.89	-7.2	5.67	MTT	SW480	Human	Colon	Cancer	24	100	15.3939	Toxic
ZnO	35.6	295.5	-41.6	27.9	-3.608	-3.89	-7.2	5.67	MTT	SW480	Human	Colon	Cancer	24	0.1	83.9423	nonToxic
ZnO	35.6	295.5	-41.6	27.9	-3.608	-3.89	-7.2	5.67	MTT	SW480	Human	Colon	Cancer	24	10	26.3359	Toxic
ZnO	35.6	295.5	-41.6	27.9	-3.608	-3.89	-7.2	5.67	MTT	SW480	Human	Colon	Cancer	24	100	18.6121	Toxic
ZnO	35.6	236	-41.6	27.9	-3.608	-3.89	-7.2	5.67	MTT	Caco_2	Human	Colon	Cancer	24	0.1	111.79	nonToxic
ZnO	35.6	236	-41.6	27.9	-3.608	-3.89	-7.2	5.67	MTT	Caco_2	Human	Colon	Cancer	24	1	109.263	nonToxic
ZnO	35.6	236	-41.6	27.9	-3.608	-3.89	-7.2	5.67	MTT	Caco_2	Human	Colon	Cancer	24	0.1	87.2481	nonToxic
ZnO	35.6	236	-41.6	27.9	-3.608	-3.89	-7.2	5.67	MTT	Caco_2	Human	Colon	Cancer	24	1	65.2331	nonToxic
ZnO	35.6	295.5	-41.6	27.9	-3.608	-3.89	-7.2	5.67	MTT	SW480	Human	Colon	Cancer	48	0.1	114.228	nonToxic
ZnO	35.6	295.5	-41.6	27.9	-3.608	-3.89	-7.2	5.67	MTT	SW480	Human	Colon	Cancer	48	1	107.816	nonToxic
ZnO	35.6	295.5	-41.6	27.9	-3.608	-3.89	-7.2	5.67	MTT	SW480	Human	Colon	Cancer	48	10	3.3066	Toxic
ZnO	35.6	295.5	-41.6	27.9	-3.608	-3.89	-7.2	5.67	MTT	SW480	Human	Colon	Cancer	48	100	4.8096	Toxic
ZnO	35.6	295.5	-41.6	27.9	-3.608	-3.89	-7.2	5.67	MTT	SW480	Human	Colon	Cancer	24	0.1	102.271	nonToxic
ZnO	35.6	295.5	-41.6	27.9	-3.608	-3.89	-7.2	5.67	MTT	SW480	Human	Colon	Cancer	24	10	2.004	Toxic
ZnO	35.6	295.5	-41.6	27.9	-3.608	-3.89	-7.2	5.67	MTT	SW480	Human	Colon	Cancer	24	100	0.4008	Toxic
ZnO	35.6	236	-41.6	27.9	-3.608	-3.89	-7.2	5.67	MTT	Caco_2	Human	Colon	Cancer	48	0.1	119.24	nonToxic
ZnO	35.6	236	-41.6	27.9	-3.608	-3.89	-7.2	5.67	MTT	Caco_2	Human	Colon	Cancer	48	1	127.436	nonToxic
ZnO	35.6	236	-41.6	27.9	-3.608	-3.89	-7.2	5.67	MTT	Caco_2	Human	Colon	Cancer	48	10	116.375	nonToxic
ZnO	35.6	236	-41.6	27.9	-3.608	-3.89	-7.2	5.67	MTT	Caco_2	Human	Colon	Cancer	48	100	40.8796	Toxic
ZnO	35.6	236	-41.6	27.9	-3.608	-3.89	-7.2	5.67	MTT	Caco_2	Human	Colon	Cancer	24	0.1	86.8566	nonToxic
ZnO	35.6	236	-41.6	27.9	-3.608	-3.89	-7.2	5.67	MTT	Caco_2	Human	Colon	Cancer	24	1	84.4578	nonToxic
