# Supplementary material for: Towards a generalized toxicity prediction model for oxide nanomaterials using integrated data from different sources
Source: Sci Rep. 2018 Apr 17;8:6110. doi: 10.1038/s41598-018-24483-z (PMC5904177; doi:10.1038/s41598-018-24483-z)
Supplement: Supplementary file 3 — S2NANO reliability validation data [file 41598_2018_24483_MOESM3_ESM.xlsx]

## Sheet: Sheet1
material	core_size	hydro_size	surf_charge	surf_area	Hsf	Ec	Ev	MeO	assay	cell_line	cell_species	cell_origin	cell_type	time	dose	viability	toxicity	NNET
SiO2_70nm_KiskerBiotech	48.5	146.5	-42.2	56.3	-9.41	-2.02	-11.12	6.19	MTS	A549	Human	Lung	Cancer	24	0	100	nonToxic	nonToxic
SiO2_70nm_KiskerBiotech	48.5	146.5	-42.2	56.3	-9.41	-2.02	-11.12	6.19	MTS	A549	Human	Lung	Cancer	24	6.25	99.3651	nonToxic	nonToxic
SiO2_70nm_KiskerBiotech	48.5	146.5	-42.2	56.3	-9.41	-2.02	-11.12	6.19	MTS	A549	Human	Lung	Cancer	24	12.5	101.075	nonToxic	nonToxic
SiO2_70nm_KiskerBiotech	48.5	146.5	-42.2	56.3	-9.41	-2.02	-11.12	6.19	MTS	A549	Human	Lung	Cancer	24	25	99.91	nonToxic	nonToxic
SiO2_70nm_KiskerBiotech	48.5	146.5	-42.2	56.3	-9.41	-2.02	-11.12	6.19	MTS	A549	Human	Lung	Cancer	24	50	102.238	nonToxic	nonToxic
SiO2_70nm_KiskerBiotech	48.5	146.5	-42.2	56.3	-9.41	-2.02	-11.12	6.19	MTS	A549	Human	Lung	Cancer	24	100	103.62	nonToxic	nonToxic
SiO2_70nm_KiskerBiotech	48.5	146.5	-42.2	56.3	-9.41	-2.02	-11.12	6.19	CCK-8	A549	Human	Lung	Cancer	24	0	100	nonToxic	nonToxic
SiO2_70nm_KiskerBiotech	48.5	146.5	-42.2	56.3	-9.41	-2.02	-11.12	6.19	CCK-8	A549	Human	Lung	Cancer	24	6.25	102.998	nonToxic	nonToxic
SiO2_70nm_KiskerBiotech	48.5	146.5	-42.2	56.3	-9.41	-2.02	-11.12	6.19	CCK-8	A549	Human	Lung	Cancer	24	12.5	109.976	nonToxic	nonToxic
SiO2_70nm_KiskerBiotech	48.5	146.5	-42.2	56.3	-9.41	-2.02	-11.12	6.19	CCK-8	A549	Human	Lung	Cancer	24	25	111.988	nonToxic	nonToxic
SiO2_70nm_KiskerBiotech	48.5	146.5	-42.2	56.3	-9.41	-2.02	-11.12	6.19	CCK-8	A549	Human	Lung	Cancer	24	50	119.751	nonToxic	nonToxic
SiO2_70nm_KiskerBiotech	48.5	146.5	-42.2	56.3	-9.41	-2.02	-11.12	6.19	CCK-8	A549	Human	Lung	Cancer	24	100	123.163	nonToxic	nonToxic
ZnO_<100nm_SigmaAldrich	28.7	127.2	-28.2	37.3	-3.608	-3.89	-7.2	5.67	MTS	A549	Human	Lung	Cancer	24	0	100	nonToxic	nonToxic
ZnO_<100nm_SigmaAldrich	28.7	127.2	-28.2	37.3	-3.608	-3.89	-7.2	5.67	MTS	A549	Human	Lung	Cancer	24	6.25	103.485	nonToxic	nonToxic
ZnO_<100nm_SigmaAldrich	28.7	127.2	-28.2	37.3	-3.608	-3.89	-7.2	5.67	MTS	A549	Human	Lung	Cancer	24	12.5	101.765	nonToxic	nonToxic
ZnO_<100nm_SigmaAldrich	28.7	127.2	-28.2	37.3	-3.608	-3.89	-7.2	5.67	MTS	A549	Human	Lung	Cancer	24	25	100.632	nonToxic	Toxic
ZnO_<100nm_SigmaAldrich	28.7	127.2	-28.2	37.3	-3.608	-3.89	-7.2	5.67	MTS	A549	Human	Lung	Cancer	24	50	61.1579	nonToxic	Toxic
ZnO_<100nm_SigmaAldrich	28.7	127.2	-28.2	37.3	-3.608	-3.89	-7.2	5.67	MTS	A549	Human	Lung	Cancer	24	100	28.185	Toxic	Toxic
ZnO_<100nm_SigmaAldrich	28.7	127.2	-28.2	37.3	-3.608	-3.89	-7.2	5.67	CCK-8	A549	Human	Lung	Cancer	24	0	100	nonToxic	nonToxic
ZnO_<100nm_SigmaAldrich	28.7	127.2	-28.2	37.3	-3.608	-3.89	-7.2	5.67	CCK-8	A549	Human	Lung	Cancer	24	6.25	101.164	nonToxic	nonToxic
ZnO_<100nm_SigmaAldrich	28.7	127.2	-28.2	37.3	-3.608	-3.89	-7.2	5.67	CCK-8	A549	Human	Lung	Cancer	24	12.5	99.7992	nonToxic	Toxic
ZnO_<100nm_SigmaAldrich	28.7	127.2	-28.2	37.3	-3.608	-3.89	-7.2	5.67	CCK-8	A549	Human	Lung	Cancer	24	25	102.466	nonToxic	Toxic
ZnO_<100nm_SigmaAldrich	28.7	127.2	-28.2	37.3	-3.608	-3.89	-7.2	5.67	CCK-8	A549	Human	Lung	Cancer	24	50	32.2221	Toxic	Toxic
ZnO_<100nm_SigmaAldrich	28.7	127.2	-28.2	37.3	-3.608	-3.89	-7.2	5.67	CCK-8	A549	Human	Lung	Cancer	24	100	14.2429	Toxic	Toxic
TiO2_21nm_DegussaEvonik	22.8	315.4	22.3	65.7	-9.779	-4.16	-7.49	5.77	MTS	A549	Human	Lung	Cancer	24	0	100	nonToxic	nonToxic
TiO2_21nm_DegussaEvonik	22.8	315.4	22.3	65.7	-9.779	-4.16	-7.49	5.77	MTS	A549	Human	Lung	Cancer	24	6.25	94.4585	nonToxic	nonToxic
TiO2_21nm_DegussaEvonik	22.8	315.4	22.3	65.7	-9.779	-4.16	-7.49	5.77	MTS	A549	Human	Lung	Cancer	24	12.5	93.9464	nonToxic	nonToxic
TiO2_21nm_DegussaEvonik	22.8	315.4	22.3	65.7	-9.779	-4.16	-7.49	5.77	MTS	A549	Human	Lung	Cancer	24	25	100.433	nonToxic	nonToxic
TiO2_21nm_DegussaEvonik	22.8	315.4	22.3	65.7	-9.779	-4.16	-7.49	5.77	MTS	A549	Human	Lung	Cancer	24	50	109.081	nonToxic	nonToxic
TiO2_21nm_DegussaEvonik	22.8	315.4	22.3	65.7	-9.779	-4.16	-7.49	5.77	MTS	A549	Human	Lung	Cancer	24	100	122.105	nonToxic	nonToxic
TiO2_21nm_DegussaEvonik	22.8	315.4	22.3	65.7	-9.779	-4.16	-7.49	5.77	CCK-8	A549	Human	Lung	Cancer	24	0	100	nonToxic	nonToxic
TiO2_21nm_DegussaEvonik	22.8	315.4	22.3	65.7	-9.779	-4.16	-7.49	5.77	CCK-8	A549	Human	Lung	Cancer	24	6.25	95.6538	nonToxic	nonToxic
TiO2_21nm_DegussaEvonik	22.8	315.4	22.3	65.7	-9.779	-4.16	-7.49	5.77	CCK-8	A549	Human	Lung	Cancer	24	12.5	94.516	nonToxic	nonToxic
TiO2_21nm_DegussaEvonik	22.8	315.4	22.3	65.7	-9.779	-4.16	-7.49	5.77	CCK-8	A549	Human	Lung	Cancer	24	25	98.3182	nonToxic	nonToxic
TiO2_21nm_DegussaEvonik	22.8	315.4	22.3	65.7	-9.779	-4.16	-7.49	5.77	CCK-8	A549	Human	Lung	Cancer	24	50	104.026	nonToxic	nonToxic
TiO2_21nm_DegussaEvonik	22.8	315.4	22.3	65.7	-9.779	-4.16	-7.49	5.77	CCK-8	A549	Human	Lung	Cancer	24	100	115.245	nonToxic	nonToxic
TiO2_21nm_DegussaEvonik	22.8	4009	22.3	65.7	-9.779	-4.16	-7.49	5.77	MTS	BEAS-2B	Human	Lung	Normal	24	0	100	nonToxic	nonToxic
TiO2_21nm_DegussaEvonik	22.8	4009	22.3	65.7	-9.779	-4.16	-7.49	5.77	MTS	BEAS-2B	Human	Lung	Normal	24	6.25	94.5903	nonToxic	nonToxic
TiO2_21nm_DegussaEvonik	22.8	4009	22.3	65.7	-9.779	-4.16	-7.49	5.77	MTS	BEAS-2B	Human	Lung	Normal	24	12.5	100.613	nonToxic	nonToxic
TiO2_21nm_DegussaEvonik	22.8	4009	22.3	65.7	-9.779	-4.16	-7.49	5.77	MTS	BEAS-2B	Human	Lung	Normal	24	25	105.003	nonToxic	nonToxic
TiO2_21nm_DegussaEvonik	22.8	4009	22.3	65.7	-9.779	-4.16	-7.49	5.77	MTS	BEAS-2B	Human	Lung	Normal	24	50	106.2	nonToxic	nonToxic
TiO2_21nm_DegussaEvonik	22.8	4009	22.3	65.7	-9.779	-4.16	-7.49	5.77	MTS	BEAS-2B	Human	Lung	Normal	24	100	118.773	nonToxic	nonToxic
TiO2_21nm_DegussaEvonik	22.8	4009	22.3	65.7	-9.779	-4.16	-7.49	5.77	CCK-8	BEAS-2B	Human	Lung	Normal	24	0	100	nonToxic	nonToxic
TiO2_21nm_DegussaEvonik	22.8	4009	22.3	65.7	-9.779	-4.16	-7.49	5.77	CCK-8	BEAS-2B	Human	Lung	Normal	24	6.25	99.5924	nonToxic	nonToxic
TiO2_21nm_DegussaEvonik	22.8	4009	22.3	65.7	-9.779	-4.16	-7.49	5.77	CCK-8	BEAS-2B	Human	Lung	Normal	24	12.5	98.111	nonToxic	nonToxic
TiO2_21nm_DegussaEvonik	22.8	4009	22.3	65.7	-9.779	-4.16	-7.49	5.77	CCK-8	BEAS-2B	Human	Lung	Normal	24	25	106.66	nonToxic	nonToxic
TiO2_21nm_DegussaEvonik	22.8	4009	22.3	65.7	-9.779	-4.16	-7.49	5.77	CCK-8	BEAS-2B	Human	Lung	Normal	24	50	107.126	nonToxic	nonToxic
TiO2_21nm_DegussaEvonik	22.8	4009	22.3	65.7	-9.779	-4.16	-7.49	5.77	CCK-8	BEAS-2B	Human	Lung	Normal	24	100	123.866	nonToxic	nonToxic
ZnO_20-250nm_Basf	85.1	251.2	17.8	12.6	-3.608	-3.89	-7.2	5.67	MTS	A549	Human	Lung	Cancer	24	0	100	nonToxic	nonToxic
ZnO_20-250nm_Basf	85.1	251.2	17.8	12.6	-3.608	-3.89	-7.2	5.67	MTS	A549	Human	Lung	Cancer	24	6.25	97.253	nonToxic	nonToxic
ZnO_20-250nm_Basf	85.1	251.2	17.8	12.6	-3.608	-3.89	-7.2	5.67	MTS	A549	Human	Lung	Cancer	24	12.5	93.2731	nonToxic	nonToxic
ZnO_20-250nm_Basf	85.1	251.2	17.8	12.6	-3.608	-3.89	-7.2	5.67	MTS	A549	Human	Lung	Cancer	24	25	94.9092	nonToxic	nonToxic
ZnO_20-250nm_Basf	85.1	251.2	17.8	12.6	-3.608	-3.89	-7.2	5.67	MTS	A549	Human	Lung	Cancer	24	50	96.1358	nonToxic	Toxic
ZnO_20-250nm_Basf	85.1	251.2	17.8	12.6	-3.608	-3.89	-7.2	5.67	MTS	A549	Human	Lung	Cancer	24	100	64.9068	nonToxic	Toxic
ZnO_20-250nm_Basf	85.1	251.2	17.8	12.6	-3.608	-3.89	-7.2	5.67	CCK-8	A549	Human	Lung	Cancer	24	0	100	nonToxic	nonToxic
ZnO_20-250nm_Basf	85.1	251.2	17.8	12.6	-3.608	-3.89	-7.2	5.67	CCK-8	A549	Human	Lung	Cancer	24	6.25	94.9217	nonToxic	nonToxic
ZnO_20-250nm_Basf	85.1	251.2	17.8	12.6	-3.608	-3.89	-7.2	5.67	CCK-8	A549	Human	Lung	Cancer	24	12.5	95.8005	nonToxic	nonToxic
ZnO_20-250nm_Basf	85.1	251.2	17.8	12.6	-3.608	-3.89	-7.2	5.67	CCK-8	A549	Human	Lung	Cancer	24	25	107.732	nonToxic	Toxic
ZnO_20-250nm_Basf	85.1	251.2	17.8	12.6	-3.608	-3.89	-7.2	5.67	CCK-8	A549	Human	Lung	Cancer	24	50	107.207	nonToxic	Toxic
ZnO_20-250nm_Basf	85.1	251.2	17.8	12.6	-3.608	-3.89	-7.2	5.67	CCK-8	A549	Human	Lung	Cancer	24	100	48.9622	Toxic	Toxic
ZnO_20-250nm_Basf	85.1	453.3	17.8	12.6	-3.608	-3.89	-7.2	5.67	MTS	BEAS-2B	Human	Lung	Normal	24	0	100	nonToxic	nonToxic
ZnO_20-250nm_Basf	85.1	453.3	17.8	12.6	-3.608	-3.89	-7.2	5.67	MTS	BEAS-2B	Human	Lung	Normal	24	6.25	48.1746	Toxic	nonToxic
ZnO_20-250nm_Basf	85.1	453.3	17.8	12.6	-3.608	-3.89	-7.2	5.67	MTS	BEAS-2B	Human	Lung	Normal	24	12.5	4.40311	Toxic	nonToxic
ZnO_20-250nm_Basf	85.1	453.3	17.8	12.6	-3.608	-3.89	-7.2	5.67	MTS	BEAS-2B	Human	Lung	Normal	24	25	4.82774	Toxic	nonToxic
ZnO_20-250nm_Basf	85.1	453.3	17.8	12.6	-3.608	-3.89	-7.2	5.67	MTS	BEAS-2B	Human	Lung	Normal	24	50	6.72169	Toxic	Toxic
ZnO_20-250nm_Basf	85.1	453.3	17.8	12.6	-3.608	-3.89	-7.2	5.67	MTS	BEAS-2B	Human	Lung	Normal	24	100	12.9987	Toxic	Toxic
ZnO_20-250nm_Basf	85.1	453.3	17.8	12.6	-3.608	-3.89	-7.2	5.67	CCK-8	BEAS-2B	Human	Lung	Normal	24	0	100	nonToxic	nonToxic
ZnO_20-250nm_Basf	85.1	453.3	17.8	12.6	-3.608	-3.89	-7.2	5.67	CCK-8	BEAS-2B	Human	Lung	Normal	24	6.25	45.3089	Toxic	nonToxic
ZnO_20-250nm_Basf	85.1	453.3	17.8	12.6	-3.608	-3.89	-7.2	5.67	CCK-8	BEAS-2B	Human	Lung	Normal	24	12.5	6.66121	Toxic	nonToxic
ZnO_20-250nm_Basf	85.1	453.3	17.8	12.6	-3.608	-3.89	-7.2	5.67	CCK-8	BEAS-2B	Human	Lung	Normal	24	25	6.81157	Toxic	Toxic
ZnO_20-250nm_Basf	85.1	453.3	17.8	12.6	-3.608	-3.89	-7.2	5.67	CCK-8	BEAS-2B	Human	Lung	Normal	24	50	11.2884	Toxic	Toxic
ZnO_20-250nm_Basf	85.1	453.3	17.8	12.6	-3.608	-3.89	-7.2	5.67	CCK-8	BEAS-2B	Human	Lung	Normal	24	100	29.6771	Toxic	Toxic
Fe3O4_50nm_Micromod	8.3	45.6	-7.5	144.6	-11.59	-5	-6.85	5.78	MTS	A549	Human	Lung	Cancer	24	0	100	nonToxic	nonToxic
Fe3O4_50nm_Micromod	8.3	45.6	-7.5	144.6	-11.59	-5	-6.85	5.78	MTS	A549	Human	Lung	Cancer	24	6.25	92.787	nonToxic	nonToxic
Fe3O4_50nm_Micromod	8.3	45.6	-7.5	144.6	-11.59	-5	-6.85	5.78	MTS	A549	Human	Lung	Cancer	24	12.5	94.5389	nonToxic	nonToxic
Fe3O4_50nm_Micromod	8.3	45.6	-7.5	144.6	-11.59	-5	-6.85	5.78	MTS	A549	Human	Lung	Cancer	24	25	94.3215	nonToxic	nonToxic
Fe3O4_50nm_Micromod	8.3	45.6	-7.5	144.6	-11.59	-5	-6.85	5.78	MTS	A549	Human	Lung	Cancer	24	50	95.9156	nonToxic	nonToxic
Fe3O4_50nm_Micromod	8.3	45.6	-7.5	144.6	-11.59	-5	-6.85	5.78	MTS	A549	Human	Lung	Cancer	24	100	100.55	nonToxic	nonToxic
Fe3O4_50nm_Micromod	8.3	45.6	-7.5	144.6	-11.59	-5	-6.85	5.78	CCK-8	A549	Human	Lung	Cancer	24	0	100	nonToxic	nonToxic
Fe3O4_50nm_Micromod	8.3	45.6	-7.5	144.6	-11.59	-5	-6.85	5.78	CCK-8	A549	Human	Lung	Cancer	24	6.25	97.7283	nonToxic	nonToxic
Fe3O4_50nm_Micromod	8.3	45.6	-7.5	144.6	-11.59	-5	-6.85	5.78	CCK-8	A549	Human	Lung	Cancer	24	12.5	95.8864	nonToxic	nonToxic
Fe3O4_50nm_Micromod	8.3	45.6	-7.5	144.6	-11.59	-5	-6.85	5.78	CCK-8	A549	Human	Lung	Cancer	24	25	98.3561	nonToxic	nonToxic
Fe3O4_50nm_Micromod	8.3	45.6	-7.5	144.6	-11.59	-5	-6.85	5.78	CCK-8	A549	Human	Lung	Cancer	24	50	103.867	nonToxic	nonToxic
Fe3O4_50nm_Micromod	8.3	45.6	-7.5	144.6	-11.59	-5	-6.85	5.78	CCK-8	A549	Human	Lung	Cancer	24	100	103.251	nonToxic	nonToxic
Fe3O4_50nm_Micromod	8.3	163.1	-7.5	144.6	-11.59	-5	-6.85	5.78	MTS	BEAS-2B	Human	Lung	Normal	24	0	100	nonToxic	nonToxic
Fe3O4_50nm_Micromod	8.3	163.1	-7.5	144.6	-11.59	-5	-6.85	5.78	MTS	BEAS-2B	Human	Lung	Normal	24	6.25	101.457	nonToxic	nonToxic
Fe3O4_50nm_Micromod	8.3	163.1	-7.5	144.6	-11.59	-5	-6.85	5.78	MTS	BEAS-2B	Human	Lung	Normal	24	12.5	99.3431	nonToxic	nonToxic
Fe3O4_50nm_Micromod	8.3	163.1	-7.5	144.6	-11.59	-5	-6.85	5.78	MTS	BEAS-2B	Human	Lung	Normal	24	25	101.851	nonToxic	nonToxic
Fe3O4_50nm_Micromod	8.3	163.1	-7.5	144.6	-11.59	-5	-6.85	5.78	MTS	BEAS-2B	Human	Lung	Normal	24	50	103.546	nonToxic	nonToxic
Fe3O4_50nm_Micromod	8.3	163.1	-7.5	144.6	-11.59	-5	-6.85	5.78	MTS	BEAS-2B	Human	Lung	Normal	24	100	103.522	nonToxic	nonToxic
Fe3O4_50nm_Micromod	8.3	163.1	-7.5	144.6	-11.59	-5	-6.85	5.78	CCK-8	BEAS-2B	Human	Lung	Normal	24	0	100	nonToxic	nonToxic
Fe3O4_50nm_Micromod	8.3	163.1	-7.5	144.6	-11.59	-5	-6.85	5.78	CCK-8	BEAS-2B	Human	Lung	Normal	24	6.25	101.291	nonToxic	nonToxic
Fe3O4_50nm_Micromod	8.3	163.1	-7.5	144.6	-11.59	-5	-6.85	5.78	CCK-8	BEAS-2B	Human	Lung	Normal	24	12.5	108.333	nonToxic	nonToxic
Fe3O4_50nm_Micromod	8.3	163.1	-7.5	144.6	-11.59	-5	-6.85	5.78	CCK-8	BEAS-2B	Human	Lung	Normal	24	25	106.898	nonToxic	nonToxic
Fe3O4_50nm_Micromod	8.3	163.1	-7.5	144.6	-11.59	-5	-6.85	5.78	CCK-8	BEAS-2B	Human	Lung	Normal	24	50	110.911	nonToxic	nonToxic
Fe3O4_50nm_Micromod	8.3	163.1	-7.5	144.6	-11.59	-5	-6.85	5.78	CCK-8	BEAS-2B	Human	Lung	Normal	24	100	111.13	nonToxic	nonToxic
SiO2_50nm_Sukgyung	30	93.24	-22.4	91.1	-9.41	-2.02	-11.12	6.19	MTS	A549	Human	Lung	Cancer	24	0	100	nonToxic	nonToxic
SiO2_50nm_Sukgyung	30	93.24	-22.4	91.1	-9.41	-2.02	-11.12	6.19	MTS	A549	Human	Lung	Cancer	24	6.25	96.6102	nonToxic	nonToxic
SiO2_50nm_Sukgyung	30	93.24	-22.4	91.1	-9.41	-2.02	-11.12	6.19	MTS	A549	Human	Lung	Cancer	24	12.5	95.4622	nonToxic	nonToxic
SiO2_50nm_Sukgyung	30	93.24	-22.4	91.1	-9.41	-2.02	-11.12	6.19	MTS	A549	Human	Lung	Cancer	24	25	98.1702	nonToxic	nonToxic
SiO2_50nm_Sukgyung	30	93.24	-22.4	91.1	-9.41	-2.02	-11.12	6.19	MTS	A549	Human	Lung	Cancer	24	50	107.392	nonToxic	nonToxic
SiO2_50nm_Sukgyung	30	93.24	-22.4	91.1	-9.41	-2.02	-11.12	6.19	MTS	A549	Human	Lung	Cancer	24	100	104.505	nonToxic	nonToxic
SiO2_50nm_Sukgyung	30	93.24	-22.4	91.1	-9.41	-2.02	-11.12	6.19	CCK-8	A549	Human	Lung	Cancer	24	0	100	nonToxic	nonToxic
SiO2_50nm_Sukgyung	30	93.24	-22.4	91.1	-9.41	-2.02	-11.12	6.19	CCK-8	A549	Human	Lung	Cancer	24	6.25	101.352	nonToxic	nonToxic
SiO2_50nm_Sukgyung	30	93.24	-22.4	91.1	-9.41	-2.02	-11.12	6.19	CCK-8	A549	Human	Lung	Cancer	24	12.5	100.33	nonToxic	nonToxic
SiO2_50nm_Sukgyung	30	93.24	-22.4	91.1	-9.41	-2.02	-11.12	6.19	CCK-8	A549	Human	Lung	Cancer	24	25	96.6844	nonToxic	nonToxic
SiO2_50nm_Sukgyung	30	93.24	-22.4	91.1	-9.41	-2.02	-11.12	6.19	CCK-8	A549	Human	Lung	Cancer	24	50	106.194	nonToxic	nonToxic
SiO2_50nm_Sukgyung	30	93.24	-22.4	91.1	-9.41	-2.02	-11.12	6.19	CCK-8	A549	Human	Lung	Cancer	24	100	106.251	nonToxic	nonToxic
SiO2_50nm_Sukgyung	30	821.5	-22.4	91.1	-9.41	-2.02	-11.12	6.19	MTS	BEAS-2B	Human	Lung	Normal	24	0	100	nonToxic	nonToxic
SiO2_50nm_Sukgyung	30	821.5	-22.4	91.1	-9.41	-2.02	-11.12	6.19	MTS	BEAS-2B	Human	Lung	Normal	24	6.25	103.689	nonToxic	nonToxic
SiO2_50nm_Sukgyung	30	821.5	-22.4	91.1	-9.41	-2.02	-11.12	6.19	MTS	BEAS-2B	Human	Lung	Normal	24	12.5	105.847	nonToxic	nonToxic
SiO2_50nm_Sukgyung	30	821.5	-22.4	91.1	-9.41	-2.02	-11.12	6.19	MTS	BEAS-2B	Human	Lung	Normal	24	25	110.079	nonToxic	nonToxic
SiO2_50nm_Sukgyung	30	821.5	-22.4	91.1	-9.41	-2.02	-11.12	6.19	MTS	BEAS-2B	Human	Lung	Normal	24	50	115.919	nonToxic	nonToxic
SiO2_50nm_Sukgyung	30	821.5	-22.4	91.1	-9.41	-2.02	-11.12	6.19	MTS	BEAS-2B	Human	Lung	Normal	24	100	125.392	nonToxic	nonToxic
SiO2_50nm_Sukgyung	30	821.5	-22.4	91.1	-9.41	-2.02	-11.12	6.19	CCK-8	BEAS-2B	Human	Lung	Normal	24	0	100	nonToxic	nonToxic
SiO2_50nm_Sukgyung	30	821.5	-22.4	91.1	-9.41	-2.02	-11.12	6.19	CCK-8	BEAS-2B	Human	Lung	Normal	24	6.25	100.531	nonToxic	nonToxic
SiO2_50nm_Sukgyung	30	821.5	-22.4	91.1	-9.41	-2.02	-11.12	6.19	CCK-8	BEAS-2B	Human	Lung	Normal	24	12.5	100.61	nonToxic	nonToxic
SiO2_50nm_Sukgyung	30	821.5	-22.4	91.1	-9.41	-2.02	-11.12	6.19	CCK-8	BEAS-2B	Human	Lung	Normal	24	25	105.608	nonToxic	nonToxic
SiO2_50nm_Sukgyung	30	821.5	-22.4	91.1	-9.41	-2.02	-11.12	6.19	CCK-8	BEAS-2B	Human	Lung	Normal	24	50	108.149	nonToxic	nonToxic
SiO2_50nm_Sukgyung	30	821.5	-22.4	91.1	-9.41	-2.02	-11.12	6.19	CCK-8	BEAS-2B	Human	Lung	Normal	24	100	116.839	nonToxic	nonToxic
Fe3O4-COOH_50nm_Micromod	5.6	69.1	-22.1	214.3	-11.59	-5	-6.85	5.78	MTS	A549	Human	Lung	Cancer	24	0	100	nonToxic	nonToxic
Fe3O4-COOH_50nm_Micromod	5.6	69.1	-22.1	214.3	-11.59	-5	-6.85	5.78	MTS	A549	Human	Lung	Cancer	24	6.25	92.2558	nonToxic	nonToxic
Fe3O4-COOH_50nm_Micromod	5.6	69.1	-22.1	214.3	-11.59	-5	-6.85	5.78	MTS	A549	Human	Lung	Cancer	24	12.5	94.5037	nonToxic	nonToxic
Fe3O4-COOH_50nm_Micromod	5.6	69.1	-22.1	214.3	-11.59	-5	-6.85	5.78	MTS	A549	Human	Lung	Cancer	24	25	92.1189	nonToxic	nonToxic
Fe3O4-COOH_50nm_Micromod	5.6	69.1	-22.1	214.3	-11.59	-5	-6.85	5.78	MTS	A549	Human	Lung	Cancer	24	50	96.3668	nonToxic	nonToxic
Fe3O4-COOH_50nm_Micromod	5.6	69.1	-22.1	214.3	-11.59	-5	-6.85	5.78	MTS	A549	Human	Lung	Cancer	24	100	97.242	nonToxic	nonToxic
Fe3O4-COOH_50nm_Micromod	5.6	69.1	-22.1	214.3	-11.59	-5	-6.85	5.78	CCK-8	A549	Human	Lung	Cancer	24	0	100	nonToxic	nonToxic
Fe3O4-COOH_50nm_Micromod	5.6	69.1	-22.1	214.3	-11.59	-5	-6.85	5.78	CCK-8	A549	Human	Lung	Cancer	24	6.25	99.4799	nonToxic	nonToxic
Fe3O4-COOH_50nm_Micromod	5.6	69.1	-22.1	214.3	-11.59	-5	-6.85	5.78	CCK-8	A549	Human	Lung	Cancer	24	12.5	99.1931	nonToxic	nonToxic
Fe3O4-COOH_50nm_Micromod	5.6	69.1	-22.1	214.3	-11.59	-5	-6.85	5.78	CCK-8	A549	Human	Lung	Cancer	24	25	105.489	nonToxic	nonToxic
Fe3O4-COOH_50nm_Micromod	5.6	69.1	-22.1	214.3	-11.59	-5	-6.85	5.78	CCK-8	A549	Human	Lung	Cancer	24	50	103.873	nonToxic	nonToxic
Fe3O4-COOH_50nm_Micromod	5.6	69.1	-22.1	214.3	-11.59	-5	-6.85	5.78	CCK-8	A549	Human	Lung	Cancer	24	100	112.648	nonToxic	nonToxic
Fe3O4-COOH_50nm_Micromod	5.6	102.1	-22.1	214.3	-11.59	-5	-6.85	5.78	MTS	BEAS-2B	Human	Lung	Normal	24	0	100	nonToxic	nonToxic
Fe3O4-COOH_50nm_Micromod	5.6	102.1	-22.1	214.3	-11.59	-5	-6.85	5.78	MTS	BEAS-2B	Human	Lung	Normal	24	6.25	98.8429	nonToxic	nonToxic
Fe3O4-COOH_50nm_Micromod	5.6	102.1	-22.1	214.3	-11.59	-5	-6.85	5.78	MTS	BEAS-2B	Human	Lung	Normal	24	12.5	99.9472	nonToxic	nonToxic
Fe3O4-COOH_50nm_Micromod	5.6	102.1	-22.1	214.3	-11.59	-5	-6.85	5.78	MTS	BEAS-2B	Human	Lung	Normal	24	25	100.974	nonToxic	nonToxic
Fe3O4-COOH_50nm_Micromod	5.6	102.1	-22.1	214.3	-11.59	-5	-6.85	5.78	MTS	BEAS-2B	Human	Lung	Normal	24	50	103.061	nonToxic	nonToxic
Fe3O4-COOH_50nm_Micromod	5.6	102.1	-22.1	214.3	-11.59	-5	-6.85	5.78	MTS	BEAS-2B	Human	Lung	Normal	24	100	99.5483	nonToxic	nonToxic
Fe3O4-COOH_50nm_Micromod	5.6	102.1	-22.1	214.3	-11.59	-5	-6.85	5.78	CCK-8	BEAS-2B	Human	Lung	Normal	24	0	100	nonToxic	nonToxic
Fe3O4-COOH_50nm_Micromod	5.6	102.1	-22.1	214.3	-11.59	-5	-6.85	5.78	CCK-8	BEAS-2B	Human	Lung	Normal	24	6.25	102.349	nonToxic	nonToxic
Fe3O4-COOH_50nm_Micromod	5.6	102.1	-22.1	214.3	-11.59	-5	-6.85	5.78	CCK-8	BEAS-2B	Human	Lung	Normal	24	12.5	102.856	nonToxic	nonToxic
Fe3O4-COOH_50nm_Micromod	5.6	102.1	-22.1	214.3	-11.59	-5	-6.85	5.78	CCK-8	BEAS-2B	Human	Lung	Normal	24	25	99.77	nonToxic	nonToxic
Fe3O4-COOH_50nm_Micromod	5.6	102.1	-22.1	214.3	-11.59	-5	-6.85	5.78	CCK-8	BEAS-2B	Human	Lung	Normal	24	50	105.403	nonToxic	nonToxic
Fe3O4-COOH_50nm_Micromod	5.6	102.1	-22.1	214.3	-11.59	-5	-6.85	5.78	CCK-8	BEAS-2B	Human	Lung	Normal	24	100	108.152	nonToxic	nonToxic
